# Supplementary material for: N-(3-Chloro-2-methyl­phen­yl)succinamic acid
Source: Acta Crystallogr Sect E Struct Rep Online. 2012 May 23;68(Pt 6):o1869. doi: 10.1107/S1600536812022763 (PMC3379433; doi:10.1107/S1600536812022763)
Supplement: Supplementary file 1 [file e-68-o1869-sup1.cif]

##############################################################################
#                                                                            #
# This CIF contains the data in a paper accepted for publication in          #
# Acta Crystallographica Section E. It conforms to the requirements of       #
# Notes for Authors for Acta Crystallographica Section E, and has been       #
# peer reviewed under the auspices of the IUCr Commission on Journals.       #
#                                                                            #
# Full details of the Crystallographic Information File format               #
# are given in the paper "The Crystallographic Information File (CIF):       #
# a New Standard Archive File for Crystallography" by S. R. Hall, F. H.      #
# Allen and I. D. Brown [Acta Cryst. (1991), A47, 655-685].                  #
#                                                                            #
# The current version of the core CIF dictionary is obtainable from          #
# ftp://ftp.iucr.org/pub/cif_core.dic.                                       #
#                                                                            #
# Software is freely available for graphical display of the structure(s)     #
# in this CIF. For information consult the CIF software page                 #
# http://www.iucr.org/resources/cif/software.                                #
#                                                                            #
# This file may be used for bona fide research purposes within the           #
# scientific community so long as proper attribution is given to the journal # 
# article from which it was obtained.                                        #
#                                                                            #
##############################################################################
data_I
_audit_creation_method     SHELXL-97
_chemical_name_systematic
;
<i>N</i>-(3-Chloro-2-methylphenyl)succinamic acid
;
_chemical_name_common     ?
_chemical_formula_moiety     'C11 H12 Cl N O3'
_chemical_formula_sum     'C11 H12 Cl N O3'
_chemical_formula_iupac     'C11 H12 Cl N O3'
_chemical_formula_weight     241.67
_chemical_melting_point     ?
_symmetry_cell_setting     triclinic
_symmetry_space_group_name_H-M     'P -1'
_symmetry_space_group_name_HALL     '-P 1'
loop_
    _symmetry_equiv_pos_as_xyz
    'x, y, z'
    '-x, -y, -z'
_cell_length_a     4.7672(9)
_cell_length_b     6.2970(10)
_cell_length_c     19.135(3)
_cell_angle_alpha     87.240(10)
_cell_angle_beta     83.950(10)
_cell_angle_gamma     88.28(2)
_cell_volume     570.37(17)
_cell_formula_units_Z     2
_cell_measurement_reflns_used     1394
_cell_measurement_theta_min     3.23
_cell_measurement_theta_max     27.87
_cell_measurement_temperature     293(2)
_exptl_crystal_description     plate
_exptl_crystal_colour     colourless
_exptl_crystal_size_max     0.40
_exptl_crystal_size_mid     0.20
_exptl_crystal_size_min     0.02
_exptl_crystal_density_diffrn     1.407
_exptl_crystal_density_meas     ?
_exptl_crystal_density_method     'not measured'
_exptl_crystal_F_000     252
_exptl_absorpt_coefficient_mu     0.326
_exptl_absorpt_correction_type     multi-scan
_exptl_absorpt_process_details
;
(CrysAlis RED; Oxford Diffraction, 2009)
;
_exptl_absorpt_correction_T_min     0.8807
_exptl_absorpt_correction_T_max     0.9935
_exptl_special_details
;
Absorption correction: CrysAlis RED (Oxford Diffraction, 2009)
Empirical absorption correction using spherical harmonics,
implemented in SCALE3 ABSPACK scaling algorithm.
;
_diffrn_ambient_temperature     293(2)
_diffrn_radiation_type     MoK\a
_diffrn_radiation_wavelength     0.71073
_diffrn_radiation_source     'fine-focus sealed tube'
_diffrn_radiation_monochromator     graphite
_diffrn_measurement_device_type
;
Oxford Diffraction Xcalibur diffractometer
with a Sapphire CCD detector
;
_diffrn_measurement_method
;
Rotation method data acquisition using omega and phi
;
_diffrn_detector_area_resol_mean     ?
_diffrn_reflns_number     3270
_diffrn_reflns_av_R_equivalents     0.0134
_diffrn_reflns_av_sigmaI/netI     0.0232
_diffrn_reflns_theta_min     3.22
_diffrn_reflns_theta_max     25.35
_diffrn_reflns_theta_full     25.35
_diffrn_measured_fraction_theta_max     0.989
_diffrn_measured_fraction_theta_full     0.989
_diffrn_reflns_limit_h_min     -5
_diffrn_reflns_limit_h_max     5
_diffrn_reflns_limit_k_min     -7
_diffrn_reflns_limit_k_max     7
_diffrn_reflns_limit_l_min     -22
_diffrn_reflns_limit_l_max     22
_diffrn_standards_number     0
_diffrn_standards_interval_count     ?
_diffrn_standards_interval_time     ?
_diffrn_standards_decay_%     0
_refine_special_details
;
Refinement of <i>F</i>^2^ against ALL reflections. The weighted <i>R</i>-factor
<i>wR</i> and goodness of fit <i>S</i> are based on <i>F</i>^2^, conventional
<i>R</i>-factors <i>R</i> are based on <i>F</i>, with <i>F</i> set to zero for
negative <i>F</i>^2^. The threshold expression of <i>F</i>^2^ >
\s(<i>F</i>^2^) is used only for calculating <i>R</i>-factors(gt) <i>etc</i>.
and is not relevant to the choice of reflections for refinement.
<i>R</i>-factors based on <i>F</i>^2^ are statistically about twice as large
as those based on <i>F</i>, and <i>R</i>- factors based on ALL data will be
even larger.
;
_reflns_number_total     2072
_reflns_number_gt     1578
_reflns_threshold_expression     I>2\s(I)
_refine_ls_structure_factor_coef     Fsqd
_refine_ls_matrix_type     full
_refine_ls_R_factor_all     0.0914
_refine_ls_R_factor_gt     0.0641
_refine_ls_wR_factor_gt     0.1136
_refine_ls_wR_factor_ref     0.1270
_refine_ls_goodness_of_fit_ref     1.197
_refine_ls_restrained_S_all     1.197
_refine_ls_number_reflns     2072
_refine_ls_number_parameters     152
_refine_ls_number_restraints     2
_refine_ls_hydrogen_treatment     mixed
_refine_ls_weighting_scheme     calc
_refine_ls_weighting_details
         'calc w=1/[\s^2^(Fo^2^)+(0.0209P)^2^+0.6764P] where P=(Fo^2^+2Fc^2^)/3'
_atom_sites_solution_hydrogens     geom
_atom_sites_solution_primary     direct
_atom_sites_solution_secondary     difmap
_refine_ls_shift/su_max     0.004
_refine_ls_shift/su_mean     0.000
_refine_diff_density_max     0.288
_refine_diff_density_min     -0.237
_refine_ls_extinction_method     none
_refine_ls_extinction_coef     ?
loop_
    _atom_type_symbol
    _atom_type_description
    _atom_type_scat_dispersion_real
    _atom_type_scat_dispersion_imag
    _atom_type_scat_source
    'C' 'C' 0.0033 0.0016
                         'International Tables Vol C Tables 4.2.6.8 and 6.1.1.4'
    'H' 'H' 0.0000 0.0000
                         'International Tables Vol C Tables 4.2.6.8 and 6.1.1.4'
    'Cl' 'Cl' 0.1484 0.1585
                         'International Tables Vol C Tables 4.2.6.8 and 6.1.1.4'
    'N' 'N' 0.0061 0.0033
                         'International Tables Vol C Tables 4.2.6.8 and 6.1.1.4'
    'O' 'O' 0.0106 0.0060
                         'International Tables Vol C Tables 4.2.6.8 and 6.1.1.4'
_computing_data_collection
;
CrysAlis CCD (Oxford Diffraction, 2009)
;
_computing_cell_refinement
;
CrysAlis RED (Oxford Diffraction, 2009)
;
_computing_data_reduction
;
CrysAlis RED (Oxford Diffraction, 2009)
;
_computing_structure_solution     'SHELXS97 (Sheldrick, 2008)'
_computing_structure_refinement     'SHELXL97 (Sheldrick, 2008)'
_computing_molecular_graphics     'PLATON (Spek, 2009)'
_computing_publication_material     'SHELXL97 (Sheldrick, 2008)'
loop_
    _atom_site_type_symbol
    _atom_site_label
    _atom_site_fract_x
    _atom_site_fract_y
    _atom_site_fract_z
    _atom_site_U_iso_or_equiv
    _atom_site_adp_type
    _atom_site_calc_flag
    _atom_site_refinement_flags
    _atom_site_occupancy
    _atom_site_symmetry_multiplicity
    _atom_site_disorder_assembly
    _atom_site_disorder_group
    Cl Cl1 0.7008(3) 1.2310(2) 0.02839(6) 0.0864(4) Uani d . 1 1 . .
    O O1 0.0716(4) 0.7206(4) 0.30679(13) 0.0603(7) Uani d . 1 1 . .
    O O2 0.5808(6) 0.1513(5) 0.42666(16) 0.0873(11) Uani d . 1 1 . .
    O O3 0.2228(7) 0.1937(5) 0.50625(15) 0.0877(11) Uani d D 1 1 . .
    H H3O 0.286(10) 0.084(5) 0.525(2) 0.105 Uiso d D 1 1 . .
    N N1 0.5099(5) 0.8278(4) 0.26805(14) 0.0415(7) Uani d D 1 1 . .
    H H1N 0.682(4) 0.810(5) 0.2711(17) 0.050 Uiso d D 1 1 . .
    C C1 0.4362(6) 0.9970(5) 0.22052(16) 0.0393(7) Uani d . 1 1 . .
    C C2 0.5859(6) 1.0149(5) 0.15377(16) 0.0406(8) Uani d . 1 1 . .
    C C3 0.5154(7) 1.1899(6) 0.11106(18) 0.0514(9) Uani d . 1 1 . .
    C C4 0.3030(8) 1.3342(6) 0.1311(2) 0.0613(10) Uani d . 1 1 . .
    H H4 0.2607 1.4479 0.1009 0.074 Uiso calc R 1 1 . .
    C C5 0.1540(8) 1.3084(6) 0.1963(2) 0.0607(10) Uani d . 1 1 . .
    H H5 0.0081 1.4037 0.2101 0.073 Uiso calc R 1 1 . .
    C C6 0.2212(7) 1.1408(5) 0.24147(18) 0.0492(9) Uani d . 1 1 . .
    H H6 0.1222 1.1245 0.2859 0.059 Uiso calc R 1 1 . .
    C C7 0.3272(6) 0.7039(5) 0.30781(16) 0.0396(7) Uani d . 1 1 . .
    C C8 0.4613(6) 0.5332(5) 0.35262(17) 0.0442(8) Uani d . 1 1 . .
    H H8A 0.5407 0.4215 0.3228 0.053 Uiso calc R 1 1 . .
    H H8B 0.6147 0.5938 0.3739 0.053 Uiso calc R 1 1 . .
    C C9 0.2546(7) 0.4374(5) 0.40990(17) 0.0468(8) Uani d . 1 1 . .
    H H9A 0.1956 0.5453 0.4433 0.056 Uiso calc R 1 1 . .
    H H9B 0.0886 0.3960 0.3891 0.056 Uiso calc R 1 1 . .
    C C10 0.3694(6) 0.2483(5) 0.44866(17) 0.0437(8) Uani d . 1 1 . .
    C C11 0.8049(7) 0.8513(6) 0.12881(19) 0.0561(10) Uani d . 1 1 . .
    H H11A 0.9893 0.9016 0.1341 0.067 Uiso calc R 1 1 . .
    H H11B 0.7911 0.8271 0.0801 0.067 Uiso calc R 1 1 . .
    H H11C 0.7743 0.7208 0.1562 0.067 Uiso calc R 1 1 . .
loop_
    _atom_site_aniso_label
    _atom_site_aniso_U_11
    _atom_site_aniso_U_22
    _atom_site_aniso_U_33
    _atom_site_aniso_U_12
    _atom_site_aniso_U_13
    _atom_site_aniso_U_23
    Cl1 0.0936(8) 0.0975(9) 0.0604(6) 0.0060(7) 0.0040(6) 0.0424(6)
    O1 0.0262(11) 0.0745(17) 0.0765(17) 0.0014(11) -0.0078(11) 0.0376(14)
    O2 0.0694(18) 0.087(2) 0.090(2) 0.0396(16) 0.0279(16) 0.0509(17)
    O3 0.095(2) 0.081(2) 0.0711(19) 0.0421(17) 0.0320(16) 0.0445(16)
    N1 0.0246(12) 0.0503(16) 0.0477(15) 0.0015(12) -0.0063(12) 0.0195(13)
    C1 0.0326(16) 0.0368(17) 0.0493(19) -0.0006(13) -0.0128(14) 0.0105(14)
    C2 0.0360(16) 0.0434(18) 0.0427(18) -0.0029(14) -0.0102(14) 0.0102(14)
    C3 0.051(2) 0.052(2) 0.050(2) -0.0023(17) -0.0102(16) 0.0185(17)
    C4 0.066(2) 0.048(2) 0.069(3) 0.0076(19) -0.019(2) 0.0244(19)
    C5 0.065(2) 0.042(2) 0.075(3) 0.0200(18) -0.014(2) 0.0042(19)
    C6 0.0474(19) 0.0468(19) 0.052(2) 0.0069(16) -0.0061(16) 0.0051(16)
    C7 0.0284(16) 0.0479(19) 0.0415(17) 0.0030(13) -0.0059(13) 0.0110(14)
    C8 0.0305(16) 0.0520(19) 0.0481(19) 0.0028(14) -0.0067(14) 0.0200(16)
    C9 0.0398(17) 0.050(2) 0.0474(19) 0.0075(15) 0.0019(15) 0.0169(16)
    C10 0.0350(17) 0.0481(19) 0.0450(18) 0.0026(14) 0.0019(14) 0.0148(15)
    C11 0.050(2) 0.063(2) 0.052(2) 0.0112(18) 0.0030(17) 0.0125(18)
_geom_special_details
;
All e.s.d.'s (except the e.s.d. in the dihedral angle between two l.s. planes)
are estimated using the full covariance matrix. The cell e.s.d.'s are taken
into account individually in the estimation of e.s.d.'s in distances, angles
and torsion angles; correlations between e.s.d.'s in cell parameters are only
used when they are defined by crystal symmetry. An approximate (isotropic)
treatment of cell e.s.d.'s is used for estimating e.s.d.'s involving l.s.
planes.
;
loop_
    _geom_bond_atom_site_label_1
    _geom_bond_atom_site_label_2
    _geom_bond_site_symmetry_2
    _geom_bond_distance
    _geom_bond_publ_flag
    Cl1 C3 . 1.741(4) ?
    O1 C7 . 1.222(3) ?
    O2 C10 . 1.210(4) ?
    O3 C10 . 1.279(4) ?
    O3 H3O . 0.831(19) ?
    N1 C7 . 1.338(4) ?
    N1 C1 . 1.427(4) ?
    N1 H1N . 0.834(18) ?
    C1 C6 . 1.387(4) ?
    C1 C2 . 1.397(4) ?
    C2 C3 . 1.394(4) ?
    C2 C11 . 1.503(4) ?
    C3 C4 . 1.376(5) ?
    C4 C5 . 1.374(5) ?
    C4 H4 . 0.9300 ?
    C5 C6 . 1.383(5) ?
    C5 H5 . 0.9300 ?
    C6 H6 . 0.9300 ?
    C7 C8 . 1.512(4) ?
    C8 C9 . 1.510(4) ?
    C8 H8A . 0.9700 ?
    C8 H8B . 0.9700 ?
    C9 C10 . 1.493(4) ?
    C9 H9A . 0.9700 ?
    C9 H9B . 0.9700 ?
    C11 H11A . 0.9600 ?
    C11 H11B . 0.9600 ?
    C11 H11C . 0.9600 ?
loop_
    _geom_angle_atom_site_label_1
    _geom_angle_atom_site_label_2
    _geom_angle_atom_site_label_3
    _geom_angle_site_symmetry_1
    _geom_angle_site_symmetry_3
    _geom_angle
    _geom_angle_publ_flag
    C10 O3 H3O . . 112(3) ?
    C7 N1 C1 . . 125.5(2) ?
    C7 N1 H1N . . 119(2) ?
    C1 N1 H1N . . 115(2) ?
    C6 C1 C2 . . 121.4(3) ?
    C6 C1 N1 . . 119.7(3) ?
    C2 C1 N1 . . 118.8(3) ?
    C3 C2 C1 . . 116.3(3) ?
    C3 C2 C11 . . 121.9(3) ?
    C1 C2 C11 . . 121.7(3) ?
    C4 C3 C2 . . 122.9(3) ?
    C4 C3 Cl1 . . 117.6(3) ?
    C2 C3 Cl1 . . 119.5(3) ?
    C5 C4 C3 . . 119.3(3) ?
    C5 C4 H4 . . 120.3 ?
    C3 C4 H4 . . 120.3 ?
    C4 C5 C6 . . 120.0(3) ?
    C4 C5 H5 . . 120.0 ?
    C6 C5 H5 . . 120.0 ?
    C5 C6 C1 . . 120.0(3) ?
    C5 C6 H6 . . 120.0 ?
    C1 C6 H6 . . 120.0 ?
    O1 C7 N1 . . 123.3(3) ?
    O1 C7 C8 . . 121.8(3) ?
    N1 C7 C8 . . 114.8(2) ?
    C9 C8 C7 . . 112.7(2) ?
    C9 C8 H8A . . 109.0 ?
    C7 C8 H8A . . 109.0 ?
    C9 C8 H8B . . 109.0 ?
    C7 C8 H8B . . 109.0 ?
    H8A C8 H8B . . 107.8 ?
    C10 C9 C8 . . 114.1(3) ?
    C10 C9 H9A . . 108.7 ?
    C8 C9 H9A . . 108.7 ?
    C10 C9 H9B . . 108.7 ?
    C8 C9 H9B . . 108.7 ?
    H9A C9 H9B . . 107.6 ?
    O2 C10 O3 . . 122.5(3) ?
    O2 C10 C9 . . 122.8(3) ?
    O3 C10 C9 . . 114.7(3) ?
    C2 C11 H11A . . 109.5 ?
    C2 C11 H11B . . 109.5 ?
    H11A C11 H11B . . 109.5 ?
    C2 C11 H11C . . 109.5 ?
    H11A C11 H11C . . 109.5 ?
    H11B C11 H11C . . 109.5 ?
loop_
    _geom_torsion_atom_site_label_1
    _geom_torsion_atom_site_label_2
    _geom_torsion_atom_site_label_3
    _geom_torsion_atom_site_label_4
    _geom_torsion_site_symmetry_1
    _geom_torsion_site_symmetry_2
    _geom_torsion_site_symmetry_3
    _geom_torsion_site_symmetry_4
    _geom_torsion
    _geom_torsion_publ_flag
    C7 N1 C1 C6 . . . . 45.2(5) ?
    C7 N1 C1 C2 . . . . -135.5(3) ?
    C6 C1 C2 C3 . . . . 2.8(5) ?
    N1 C1 C2 C3 . . . . -176.5(3) ?
    C6 C1 C2 C11 . . . . -175.6(3) ?
    N1 C1 C2 C11 . . . . 5.1(5) ?
    C1 C2 C3 C4 . . . . -2.7(5) ?
    C11 C2 C3 C4 . . . . 175.7(4) ?
    C1 C2 C3 Cl1 . . . . 177.4(2) ?
    C11 C2 C3 Cl1 . . . . -4.2(5) ?
    C2 C3 C4 C5 . . . . 0.8(6) ?
    Cl1 C3 C4 C5 . . . . -179.3(3) ?
    C3 C4 C5 C6 . . . . 1.0(6) ?
    C4 C5 C6 C1 . . . . -0.9(6) ?
    C2 C1 C6 C5 . . . . -1.1(5) ?
    N1 C1 C6 C5 . . . . 178.2(3) ?
    C1 N1 C7 O1 . . . . 1.3(6) ?
    C1 N1 C7 C8 . . . . 178.8(3) ?
    O1 C7 C8 C9 . . . . -17.7(5) ?
    N1 C7 C8 C9 . . . . 164.6(3) ?
    C7 C8 C9 C10 . . . . 171.9(3) ?
    C8 C9 C10 O2 . . . . -16.0(5) ?
    C8 C9 C10 O3 . . . . 165.6(3) ?
loop_
    _geom_hbond_atom_site_label_D
    _geom_hbond_atom_site_label_H
    _geom_hbond_atom_site_label_A
    _geom_hbond_site_symmetry_A
    _geom_hbond_distance_DH
    _geom_hbond_distance_HA
    _geom_hbond_distance_DA
    _geom_hbond_angle_DHA
    O3 H3O O2 2_656 0.831(19) 1.84(2) 2.666(3) 176(5)
    N1 H1N O1 1_655 0.834(18) 2.10(2) 2.905(3) 163(3)
_iucr_refine_instructions_details
;
TITL CS4 P-1
CELL  0.71073  4.76720  6.29700 19.13500 87.24000 83.95000 88.28000
ZERR 2  0.00090  0.00100  0.00300  0.01000  0.01000  0.02000
LATT 1
SFAC C H CL N O
UNIT 22 24 2 2 6
PLAN 30
FMAP 2
SHEL 20 0.83
SIZE 0.40 0.20 0.02
L.S. 8
MPLA 6 C1 C2 C3 C4 C5 C6
MPLA 4 N1 C7 O1 C8
DFIX 0.86 0.02 N1 H1N
DFIX 0.82 0.02 O3 H3O
BOND $H
HTAB O3 O2_$1
HTAB N1 O1_$2
EQIV $1 -X+1, -Y, -Z+1
EQIV $2 X+1, Y, Z
CONF
ACTA
FVAR  3.43463
WGHT  0.02090   0.67640
CL1   3 0.700752 1.231023 0.028385  11.000000 0.093580 0.097540 =
        0.060440 0.042410 0.003960 0.005970
O1    5 0.071630 0.720594 0.306787  11.000000 0.026210 0.074510 =
        0.076510 0.037640 -0.007790 0.001400
O2    5 0.580813 0.151301 0.426662  11.000000 0.069410 0.086680 =
        0.090370 0.050870 0.027930 0.039600
O3    5 0.222785 0.193682 0.506245  11.000000 0.094710 0.081170 =
        0.071140 0.044550 0.031970 0.042070
H3O   2 0.286395 0.083834 0.525375  11.000000 -1.200000
N1    4 0.509846 0.827784 0.268050  11.000000 0.024640 0.050280 =
        0.047730 0.019480 -0.006260 0.001540
H1N   2 0.682209 0.809912 0.271147  11.000000 -1.200000
C1    1 0.436186 0.996989 0.220523  11.000000 0.032590 0.036790 =
        0.049270 0.010490 -0.012800 -0.000570
C2    1 0.585849 1.014927 0.153772  11.000000 0.036020 0.043380 =
        0.042680 0.010190 -0.010230 -0.002930
C3    1 0.515354 1.189863 0.111063  11.000000 0.051360 0.052150 =
        0.049860 0.018530 -0.010230 -0.002310
C4    1 0.302958 1.334164 0.131126  11.000000 0.066330 0.047560 =
        0.069220 0.024420 -0.018510 0.007540
AFIX 43
H4    2 0.260693 1.447902 0.100862  11.000000 -1.200000
AFIX 0
C5    1 0.154037 1.308406 0.196336  11.000000 0.065110 0.041520 =
        0.074990 0.004250 -0.013900 0.020040
AFIX 43
H5    2 0.008111 1.403679 0.210116  11.000000 -1.200000
AFIX 0
C6    1 0.221147 1.140818 0.241473  11.000000 0.047410 0.046820 =
        0.052320 0.005090 -0.006070 0.006860
AFIX 43
H6    2 0.122137 1.124532 0.285866  11.000000 -1.200000
AFIX 0
C7    1 0.327212 0.703912 0.307807  11.000000 0.028440 0.047930 =
        0.041520 0.010940 -0.005870 0.003050
C8    1 0.461323 0.533181 0.352623  11.000000 0.030480 0.052020 =
        0.048120 0.019970 -0.006690 0.002790
AFIX 23
H8A   2 0.540668 0.421511 0.322776  11.000000 -1.200000
H8B   2 0.614680 0.593794 0.373927  11.000000 -1.200000
AFIX 0
C9    1 0.254593 0.437382 0.409899  11.000000 0.039850 0.049600 =
        0.047340 0.016880 0.001910 0.007450
AFIX 23
H9A   2 0.195648 0.545267 0.443277  11.000000 -1.200000
H9B   2 0.088617 0.396023 0.389106  11.000000 -1.200000
AFIX 0
C10   1 0.369347 0.248321 0.448656  11.000000 0.035000 0.048080 =
        0.044970 0.014790 0.001860 0.002620
C11   1 0.804910 0.851317 0.128806  11.000000 0.049640 0.062560 =
        0.052000 0.012490 0.002970 0.011190
AFIX 137
H11A  2 0.989274 0.901448 0.134188  11.000000 -1.200000
H11B  2 0.791306 0.827290 0.080127  11.000000 -1.200000
H11C  2 0.774103 0.720685 0.156150  11.000000 -1.200000
HKLF 4
REM  CS4 P-1
REM R1    0.0641 FOR   1578 FO > 4SIG(FO)  AND  0.0914 FOR ALL   2072 DATA
REM    152 PARAMETERS REFINED USING      2 RESTRAINTS
REM HIGHEST DIFFERENCE PEAK  0.288,  DEEPEST HOLE -0.237,  1-SIGMA LEVEL  0.048
;
data_global
_journal_date_recd_electronic     2012-05-16
_journal_date_accepted     2012-05-18
_journal_name_full     'Acta Crystallographica, Section E'
_journal_year     2012
_journal_volume     68
_journal_issue      6
_journal_page_first     o1869
_journal_page_last     o1869
_journal_paper_category     QO
_journal_paper_doi     10.1107/S1600536812022763
_journal_coeditor_code     BT5924
_publ_contact_author_name     'Prof. B. Thimme Gowda'
_publ_contact_author_address
;
  Department of Chemistry
  Mangalore University
  Mangalagangotri 574 199
  Mangalore, India
;
_publ_contact_author_email     gowdabt@yahoo.com
_publ_contact_author_fax     '91 824 2287367'
_publ_contact_author_phone     '91 824 2287262'
_publ_section_title
;
<i>N</i>-(3-Chloro-2-methylphenyl)succinamic acid
;
loop_
    _publ_author_name
    _publ_author_address
    'B. Thimme Gowda'
; Department of Chemistry
  Mangalore University
  Mangalagangotri 574 199
  Mangalore, India
;
    'Sabine Foro'
; Institute of Materials Science
  Darmstadt University of Technology
  Petersenstrasse 23
  D-64287 Darmstadt, Germany
;
    'U. Chaithanya'
; Department of Chemistry
  Mangalore University
  Mangalagangotri 574 199
  Mangalore, India
;
