# Supplementary material for: N-(3-Chloro-2-methyl­phen­yl)succinamic acid
Source: Acta Crystallogr Sect E Struct Rep Online. 2012 May 23;68(Pt 6):o1869. doi: 10.1107/S1600536812022763 (PMC3379433; doi:10.1107/S1600536812022763)
Supplement: Supplementary file 2 [file e-68-o1869-Isup2.hkl]

# 
# h,k,l, Fc-squared, Fo-squared, sigma(Fo-squared) and status flag 
# 
data_I
_shelx_title ' CS4 P-1' 
_shelx_refln_list_code          4 
_shelx_F_calc_maximum      133.25 
_exptl_crystal_F_000       252.00 
_reflns_d_resolution_high  0.8301 
 
loop_ 
 _symmetry_equiv_pos_as_xyz 
 'x, y, z' 
 '-x, -y, -z' 
 
_cell_length_a     4.7672 
_cell_length_b     6.2970 
_cell_length_c    19.1350 
_cell_angle_alpha  87.240 
_cell_angle_beta   83.950 
_cell_angle_gamma  88.280 
 
_shelx_F_squared_multiplier     1.000 
 
loop_ 
 _refln_index_h 
 _refln_index_k 
 _refln_index_l 
 _refln_F_squared_calc 
 _refln_F_squared_meas 
 _refln_F_squared_sigma 
 _refln_observed_status 
   1   0   0     3031.41     3062.48     21.25 o 
   2   0   0      135.67      106.25      1.43 o 
   3   0   0        9.64       10.20      0.61 o 
   4   0   0       34.16       28.11      1.15 o 
   5   0   0        8.21        8.92      1.51 o 
  -5   1   0        3.68        5.28      1.59 o 
  -4   1   0      118.47      123.38      2.73 o 
  -3   1   0      299.62      320.58      2.44 o 
  -2   1   0      581.82      629.62      1.78 o 
  -1   1   0       65.63       78.13      0.83 o 
   0   1   0      494.84      527.93      2.66 o 
   1   1   0      857.02      825.65      3.42 o 
   2   1   0       62.05       61.91      0.79 o 
   3   1   0       18.31       16.90      1.10 o 
   4   1   0       78.12       78.57      2.34 o 
   5   1   0       32.04       39.41      2.10 o 
  -5   2   0       25.11       20.56      1.81 o 
  -4   2   0        0.21        1.26      1.40 o 
  -3   2   0      139.38      131.71      1.36 o 
  -2   2   0      900.56      893.62      3.29 o 
  -1   2   0        6.19       10.22      0.56 o 
   0   2   0     2652.93     2608.36     23.94 o 
   1   2   0       49.30       49.38      0.75 o 
   2   2   0       17.87       12.76      1.19 o 
   3   2   0       34.57       33.99      1.70 o 
   4   2   0        4.39        6.35      1.41 o 
   5   2   0       22.49       26.73      1.41 o 
  -5   3   0        1.94        3.36      1.37 o 
  -4   3   0        1.83        0.18      1.16 o 
  -3   3   0       14.21       16.56      0.80 o 
  -2   3   0       16.43       16.10      1.36 o 
  -1   3   0      649.46      638.65      5.04 o 
   0   3   0      321.43      311.68      2.70 o 
   1   3   0       21.13       26.17      1.31 o 
   2   3   0        0.96        1.53      1.20 o 
   3   3   0      234.42      235.64      7.14 o 
   4   3   0      207.25      187.78      3.75 o 
   5   3   0        0.06        7.90      2.19 o 
  -4   4   0       16.26       18.07      2.58 o 
  -3   4   0      100.43       99.90      1.41 o 
  -2   4   0        5.30        3.90      0.54 o 
  -1   4   0      108.15      118.47      1.96 o 
   0   4   0      148.92      155.99      2.35 o 
   1   4   0       14.13       18.74      1.44 o 
   2   4   0       25.38       28.63      1.71 o 
   3   4   0       14.16       12.53      1.77 o 
   4   4   0        2.67        5.00      2.11 o 
  -4   5   0       10.79       15.21      2.01 o 
  -3   5   0        0.29       -1.58      1.91 o 
  -2   5   0        1.00       -0.63      1.77 o 
  -1   5   0      264.09      257.70      3.20 o 
   0   5   0       29.51       28.17      1.48 o 
   1   5   0        2.82        3.28      1.34 o 
   2   5   0       18.50       17.62      1.70 o 
   3   5   0        7.35        9.39      1.81 o 
   4   5   0        1.26       -1.96      2.07 o 
  -3   6   0        7.55       14.37      2.58 o 
  -2   6   0        1.23       -0.19      1.91 o 
  -1   6   0       51.38       46.95      1.45 o 
   0   6   0       42.81       43.97      1.86 o 
   1   6   0        4.42        4.26      1.49 o 
   2   6   0       15.41       17.23      2.01 o 
   3   6   0       34.85       29.81      2.46 o 
  -2   7   0        9.81       12.49      2.37 o 
  -1   7   0        0.95        2.63      2.02 o 
   0   7   0       28.45       26.42      3.24 o 
   1   7   0        3.16       -0.43      1.63 o 
   2   7   0        4.26        6.44      2.03 o 
  -2  -7   1        1.54       -0.08      1.54 o 
  -1  -7   1        5.73       10.13      1.67 o 
   0  -7   1        2.68       -1.10      1.10 o 
   1  -7   1        4.29        5.78      1.12 o 
   2  -7   1       10.47        8.21      2.26 o 
  -3  -6   1        2.06        2.28      1.87 o 
  -2  -6   1        0.91        3.70      1.77 o 
  -1  -6   1        4.04        4.14      1.46 o 
   0  -6   1       18.16       16.80      1.41 o 
   1  -6   1       68.36       67.76      2.17 o 
   2  -6   1       12.34        7.67      2.16 o 
   3  -6   1        4.09        2.41      1.91 o 
  -4  -5   1        0.24        2.18      2.19 o 
  -3  -5   1        7.35        5.49      1.81 o 
  -2  -5   1        2.81        6.47      1.54 o 
  -1  -5   1        7.25        4.85      1.26 o 
   0  -5   1        0.72        2.19      1.15 o 
   1  -5   1       83.63       81.77      2.01 o 
   2  -5   1       96.83      104.56      1.70 o 
   3  -5   1       12.83       18.60      3.89 o 
   4  -5   1        0.97        0.27      3.97 o 
  -4  -4   1        2.55        0.22      1.58 o 
  -3  -4   1       22.10       23.60      1.97 o 
  -2  -4   1        0.49        0.76      1.34 o 
  -1  -4   1      285.00      300.00      3.44 o 
   0  -4   1       21.89       20.25      1.27 o 
   1  -4   1        6.89        5.37      0.71 o 
   2  -4   1        9.24        8.65      1.25 o 
   3  -4   1      277.08      269.19      2.11 o 
   4  -4   1       25.38       30.06      2.15 o 
  -4  -3   1        2.05        1.23      1.83 o 
  -3  -3   1       29.83       32.99      1.87 o 
  -2  -3   1       69.44       61.15      1.90 o 
  -1  -3   1       11.30        8.26      1.17 o 
   0  -3   1      333.30      355.77      2.43 o 
   1  -3   1        0.86        0.25      0.47 o 
   2  -3   1       70.58       68.32      1.15 o 
   3  -3   1       24.38       23.22      0.84 o 
   4  -3   1        1.43       -0.48      0.77 o 
   5  -3   1        0.76       -0.69      1.21 o 
  -5  -2   1       43.91       51.93      2.45 o 
  -4  -2   1      136.89      153.13      3.14 o 
  -3  -2   1        1.52        1.17      1.33 o 
  -2  -2   1       23.29       18.76      1.29 o 
  -1  -2   1        6.31        4.22      0.93 o 
   0  -2   1      175.89      165.87      1.22 o 
   1  -2   1        0.31        0.80      0.74 o 
   2  -2   1      323.09      333.54      2.13 o 
   3  -2   1      100.16       93.93      1.19 o 
   4  -2   1       19.59       21.28      2.09 o 
   5  -2   1        4.11        8.24      1.44 o 
  -5  -1   1        5.86        3.06      1.37 o 
  -4  -1   1       17.04       13.29      1.09 o 
  -3  -1   1      164.36      181.82      1.70 o 
  -2  -1   1      323.06      328.19      2.85 o 
  -1  -1   1       25.69       32.69      0.96 o 
   0  -1   1      509.23      510.23      1.66 o 
   1  -1   1      313.65      314.54      7.19 o 
   2  -1   1       13.65       19.94      0.53 o 
   3  -1   1       90.50       99.54      0.96 o 
   4  -1   1        2.98        0.42      0.69 o 
   5  -1   1       22.74       14.95      1.57 o 
  -5   0   1        0.03       -1.38      1.40 o 
  -4   0   1       52.69       48.39      4.82 o 
  -3   0   1       29.39       29.87      0.60 o 
  -2   0   1        1.28        0.42      0.37 o 
  -1   0   1      823.55      842.93      2.05 o 
   1   0   1      763.23      782.55      2.71 o 
   2   0   1      395.61      391.62      1.20 o 
   3   0   1        0.13       -0.82      0.82 o 
   4   0   1       10.37        4.91      1.03 o 
   5   0   1       11.02       16.05      1.71 o 
  -5   1   1       16.75       19.64      1.85 o 
  -4   1   1        0.01        0.44      1.19 o 
  -3   1   1       37.24       42.34      1.27 o 
  -2   1   1      694.36      768.88      4.01 o 
  -1   1   1     1499.74     1383.28      2.43 o 
   0   1   1      267.04      249.74      1.45 o 
   1   1   1     1306.32     1327.39      2.57 o 
   2   1   1        1.24        4.95      5.00 o 
   3   1   1       50.57       48.91      1.76 o 
   4   1   1       30.92       28.17      1.76 o 
   5   1   1        9.12       11.68      1.26 o 
  -5   2   1       42.80       46.26      2.02 o 
  -4   2   1      178.35      165.82      3.06 o 
  -3   2   1       16.12       18.09      1.18 o 
  -2   2   1        0.02        0.33      0.53 o 
  -1   2   1       24.17       25.88      0.57 o 
   0   2   1       95.91      100.66      1.34 o 
   1   2   1      313.75      323.51      3.40 o 
   2   2   1      175.01      180.73      1.58 o 
   3   2   1        0.04       -0.49      1.37 o 
   4   2   1       20.72       17.47      1.67 o 
   5   2   1        0.89       -1.51      1.72 o 
  -5   3   1        0.94       -1.12      1.12 o 
  -4   3   1        0.03       -0.45      0.75 o 
  -3   3   1        3.13        4.19      0.75 o 
  -2   3   1       69.56       76.00      1.89 o 
  -1   3   1      120.62      113.12      1.76 o 
   0   3   1        9.58        9.34      0.92 o 
   1   3   1     1057.07     1091.51      3.52 o 
   2   3   1      116.36      111.24      1.62 o 
   3   3   1       31.65       35.57      1.86 o 
   4   3   1        7.39        8.23      1.71 o 
   5   3   1       11.32        5.01      1.74 o 
  -4   4   1        4.69        7.32      1.25 o 
  -3   4   1       43.13       42.49      1.44 o 
  -2   4   1        4.29        4.03      0.85 o 
  -1   4   1       77.70       76.50      0.99 o 
   0   4   1       11.14        7.73      1.02 o 
   1   4   1       99.17      109.49      1.45 o 
   2   4   1        4.84        8.58      1.49 o 
   3   4   1       12.73       12.07      1.78 o 
   4   4   1        4.68        4.60      1.92 o 
  -4   5   1        4.29        5.03      2.18 o 
  -3   5   1        1.54       -0.50      1.92 o 
  -2   5   1       68.16       70.95      2.60 o 
  -1   5   1      301.66      304.20      4.05 o 
   0   5   1       21.88       19.32      1.36 o 
   1   5   1      130.09      137.84      1.81 o 
   2   5   1        3.16        0.63      1.52 o 
   3   5   1        0.01       -1.52      1.52 o 
   4   5   1        4.00        3.51      2.30 o 
  -3   6   1       11.35       22.09      2.19 o 
  -2   6   1        1.34        0.35      1.72 o 
  -1   6   1        2.75        5.63      1.01 o 
   0   6   1        0.79       -1.23      1.23 o 
   1   6   1        9.17        5.84      1.57 o 
   2   6   1        7.42        3.99      1.67 o 
   3   6   1        0.23       -0.41      1.67 o 
  -2   7   1        0.49        7.02      2.31 o 
  -1   7   1        9.23       10.31      1.76 o 
   0   7   1        1.62        0.71      2.15 o 
   1   7   1       21.61       21.52      2.05 o 
   2   7   1        6.30        6.16      2.05 o 
  -2  -7   2        4.51       10.16      2.01 o 
  -1  -7   2       16.29        9.87      1.60 o 
   0  -7   2        2.52        6.45      1.61 o 
   1  -7   2        0.73       -1.22      1.22 o 
  -3  -6   2        0.42       -1.81      1.89 o 
  -2  -6   2        8.94        6.78      1.66 o 
  -1  -6   2       41.14       41.10      2.08 o 
   0  -6   2       47.96       43.72      1.85 o 
   1  -6   2        0.35        2.05      1.24 o 
   2  -6   2       11.21       10.19      1.07 o 
   3  -6   2        0.01        4.44      5.36 o 
  -4  -5   2        2.08        5.45      5.36 o 
  -3  -5   2        0.15        2.05      1.72 o 
  -2  -5   2        8.97        6.97      1.52 o 
  -1  -5   2        0.28        1.14      1.22 o 
   0  -5   2       95.05       94.13      2.27 o 
   1  -5   2       77.50       73.00      3.38 o 
   2  -5   2       28.67       27.08      1.13 o 
   3  -5   2        2.25        3.24      1.64 o 
   4  -5   2       22.71       29.70      3.56 o 
  -4  -4   2       13.93       17.85      2.23 o 
  -3  -4   2        0.06       -0.05      1.59 o 
  -2  -4   2       18.89       14.03      1.60 o 
  -1  -4   2       27.02       26.77      1.50 o 
   0  -4   2      176.71      179.45      2.60 o 
   1  -4   2      176.30      176.92      1.87 o 
   2  -4   2     1061.10     1041.46      8.58 o 
   3  -4   2      200.56      192.88      3.53 o 
   4  -4   2       15.53       19.38      1.56 o 
  -5  -3   2        1.50        1.89      1.19 o 
  -4  -3   2        0.00       -1.44      1.44 o 
  -3  -3   2       24.75       23.05      1.69 o 
  -2  -3   2      231.21      250.63      3.24 o 
  -1  -3   2        1.88        1.97      1.04 o 
   0  -3   2     1283.92     1273.77      3.84 o 
   1  -3   2       59.28       56.47      0.75 o 
   2  -3   2        0.96        1.60      0.65 o 
   3  -3   2       11.21       10.24      1.37 o 
   4  -3   2       15.29       14.41      1.04 o 
   5  -3   2        0.24       -0.35      1.05 o 
  -5  -2   2       12.09       11.93      1.96 o 
  -4  -2   2      100.89      112.56      2.76 o 
  -3  -2   2       25.84       33.84      1.60 o 
  -2  -2   2       32.18       29.23      1.31 o 
  -1  -2   2     1008.96     1058.19      4.66 o 
   0  -2   2     1677.15     1693.84      3.60 o 
   1  -2   2       45.10       48.06      2.12 o 
   2  -2   2      308.99      276.46      1.93 o 
   3  -2   2       75.18       76.72      1.12 o 
   4  -2   2       10.47       13.92      1.02 o 
   5  -2   2       20.50       18.27      1.66 o 
  -5  -1   2        9.38        7.47      1.65 o 
  -4  -1   2        7.28        4.49      1.01 o 
  -3  -1   2        1.33        0.43      0.59 o 
  -2  -1   2       94.12       99.15      1.19 o 
  -1  -1   2      254.44      266.19      1.95 o 
   0  -1   2      491.13      497.45      2.68 o 
   1  -1   2       35.38       31.45      0.68 o 
   2  -1   2       69.24       77.65      1.14 o 
   3  -1   2      128.42      123.41      1.06 o 
   4  -1   2       12.08        8.55      0.76 o 
   5  -1   2      119.71      118.25      3.11 o 
  -5   0   2        0.37        0.77      1.31 o 
  -4   0   2        5.86        7.09      1.56 o 
  -3   0   2      128.78      115.98      0.95 o 
  -2   0   2      883.96      880.08      2.32 o 
  -1   0   2     1092.22     1124.43      6.47 o 
   1   0   2      421.36      386.47      7.09 o 
   2   0   2      891.01      901.96      3.04 o 
   3   0   2      224.64      240.35      1.97 o 
   4   0   2        0.25       -0.97      0.97 o 
   5   0   2       20.74       26.32      1.95 o 
  -5   1   2       52.11       53.02      2.38 o 
  -4   1   2        4.31        3.40      1.33 o 
  -3   1   2       51.67       57.48      0.89 o 
  -2   1   2        0.47       -0.27      0.36 o 
  -1   1   2        1.08        2.02      0.49 o 
   0   1   2     1013.25      984.30      2.11 o 
   1   1   2      639.83      648.34      2.05 o 
   2   1   2       91.32       94.02      1.10 o 
   3   1   2       31.86       29.52      0.89 o 
   4   1   2       57.42       58.33      2.03 o 
   5   1   2        5.09        5.16      1.17 o 
  -5   2   2       30.77       26.24      1.91 o 
  -4   2   2        3.70        4.33      1.80 o 
  -3   2   2       38.64       41.03      1.31 o 
  -2   2   2      214.25      192.64      1.91 o 
  -1   2   2      245.71      267.77      1.17 o 
   0   2   2        1.57        0.93      0.51 o 
   1   2   2      861.40      927.86      2.06 o 
   2   2   2       11.69       15.57      0.71 o 
   3   2   2        7.10        4.45      1.32 o 
   4   2   2       39.16       40.12      2.19 o 
   5   2   2        1.67        4.91      1.77 o 
  -5   3   2        5.48        4.70      1.42 o 
  -4   3   2       19.57       19.55      1.19 o 
  -3   3   2      158.15      161.36      3.27 o 
  -2   3   2        5.58        4.46      0.44 o 
  -1   3   2      184.65      182.18      2.09 o 
   0   3   2       33.54       29.76      0.81 o 
   1   3   2       12.71       10.50      0.73 o 
   2   3   2        0.62        0.93      0.67 o 
   3   3   2       21.60       21.96      1.93 o 
   4   3   2       65.59       66.54      2.61 o 
   5   3   2       19.17       25.20      2.43 o 
  -4   4   2       33.17       28.29      1.28 o 
  -3   4   2        4.41        2.45      0.85 o 
  -2   4   2        0.02       -0.02      1.63 o 
  -1   4   2       97.67       96.33      1.26 o 
   0   4   2        5.82        3.16      0.99 o 
   1   4   2        0.26        2.26      0.74 o 
   2   4   2       11.11       10.03      1.57 o 
   3   4   2        0.03        1.39      1.46 o 
   4   4   2        6.41        4.13      1.64 o 
  -3   5   2       41.07       40.34      1.44 o 
  -2   5   2      107.37      107.75      1.80 o 
  -1   5   2       32.44       35.17      1.15 o 
   0   5   2       14.89       13.99      0.97 o 
   1   5   2       12.74        9.28      1.11 o 
   2   5   2       55.68       59.16      2.33 o 
   3   5   2        1.16       -0.70      1.48 o 
   4   5   2        0.00       -1.80      1.80 o 
  -3   6   2        0.00        1.68      2.23 o 
  -2   6   2        4.10        2.28      1.55 o 
  -1   6   2       73.27       83.13      2.83 o 
   0   6   2       56.73       61.61      2.34 o 
   1   6   2        9.19        7.36      1.52 o 
   2   6   2        0.46        7.13      1.80 o 
   3   6   2        4.99        7.39      1.87 o 
  -2   7   2        0.46        5.46      2.04 o 
  -1   7   2        2.98        6.90      2.00 o 
   0   7   2       68.27       67.14      3.84 o 
   1   7   2       25.02       33.85      2.15 o 
   2   7   2        1.38        0.38      1.61 o 
  -2  -7   3        6.36        4.79      1.54 o 
  -1  -7   3        3.36        9.42      1.93 o 
   1  -7   3        0.01        4.62      1.56 o 
  -3  -6   3       31.57       33.57      2.40 o 
  -2  -6   3        9.35       12.13      1.72 o 
  -1  -6   3       19.59       23.19      1.93 o 
   0  -6   3       21.73       24.10      1.67 o 
   1  -6   3       13.60        9.64      1.42 o 
   2  -6   3        3.53        4.36      2.42 o 
   3  -6   3        9.13        8.82      3.28 o 
  -4  -5   3        8.86       17.62      2.52 o 
  -3  -5   3        6.94        3.73      1.59 o 
  -2  -5   3       95.09      101.21      2.68 o 
  -1  -5   3       76.44       77.38      2.25 o 
   0  -5   3        0.19       -0.72      1.23 o 
   1  -5   3       39.87       36.69      1.35 o 
   2  -5   3      165.22      168.67      2.17 o 
   3  -5   3        0.48       -0.26      2.72 o 
   4  -5   3       12.74       18.48      2.53 o 
  -4  -4   3        0.25        0.92      1.63 o 
  -3  -4   3       31.29       33.03      2.01 o 
  -2  -4   3       23.05       27.89      1.73 o 
  -1  -4   3      102.39      104.13      2.28 o 
   0  -4   3        2.08       -0.28      0.72 o 
   1  -4   3      141.38      145.76      1.94 o 
   2  -4   3      126.97      135.50      1.84 o 
   3  -4   3       10.88       11.82      1.88 o 
   4  -4   3        0.63        0.41      1.28 o 
  -5  -3   3        0.00        6.95      1.50 o 
  -4  -3   3       16.54       21.82      1.95 o 
  -3  -3   3       47.30       50.95      1.99 o 
  -2  -3   3        0.48        0.11      1.10 o 
  -1  -3   3        0.85        2.42      1.05 o 
   0  -3   3      400.98      424.55      3.56 o 
   1  -3   3      874.67      935.82      5.74 o 
   2  -3   3       43.45       53.58      1.02 o 
   3  -3   3        0.46       -0.70      0.70 o 
   4  -3   3       62.66       62.23      1.53 o 
   5  -3   3        1.78        7.03      1.35 o 
  -5  -2   3        0.74       -0.36      1.57 o 
  -4  -2   3       11.33        5.46      1.00 o 
  -3  -2   3      661.12      658.02      4.31 o 
  -2  -2   3      813.94      884.04      5.07 o 
  -1  -2   3        1.70        1.62      0.79 o 
   0  -2   3      131.61      115.28      2.77 o 
   1  -2   3     1666.55     1712.63      6.64 o 
   2  -2   3       94.79       93.67      1.23 o 
   3  -2   3        8.13        8.51      0.81 o 
   4  -2   3        0.27        0.42      1.36 o 
   5  -2   3        0.36        2.68      1.20 o 
  -5  -1   3      110.09      115.62      3.26 o 
  -4  -1   3      149.46      138.74      3.03 o 
  -3  -1   3       43.59       45.64      1.34 o 
  -2  -1   3       50.40       62.62      1.05 o 
  -1  -1   3      168.00      177.69      1.62 o 
   0  -1   3      280.16      296.31      1.83 o 
   1  -1   3     2442.20     2296.15      8.08 o 
   2  -1   3       21.37       25.81      1.89 o 
   3  -1   3      260.16      259.90      2.01 o 
   4  -1   3      138.75      130.06      2.38 o 
   5  -1   3        6.17        3.48      1.52 o 
  -5   0   3       82.57       80.53      2.61 o 
  -4   0   3       29.44       32.08      1.84 o 
  -3   0   3       25.10       25.03      0.98 o 
  -2   0   3       45.15       49.89      0.74 o 
  -1   0   3      753.12      726.99      1.61 o 
   0   0   3       67.87       58.88      0.62 o 
   1   0   3      737.84      780.90      5.32 o 
   2   0   3       49.42       47.42      0.99 o 
   3   0   3      267.36      290.82      2.77 o 
   4   0   3        0.10        0.97      0.96 o 
   5   0   3       42.58       47.15      1.62 o 
  -5   1   3        0.26        3.76      1.61 o 
  -4   1   3        5.14        6.39      1.46 o 
  -3   1   3        4.26        3.24      0.57 o 
  -2   1   3       95.54      104.54      0.88 o 
  -1   1   3      983.91      945.03      2.66 o 
   0   1   3     5959.85     5833.90     32.09 o 
   1   1   3    17755.26    16502.48     87.02 o 
   2   1   3      728.82      697.58      8.95 o 
   3   1   3       46.95       42.68      1.10 o 
   4   1   3        0.54       -0.09      1.47 o 
   5   1   3       37.96       26.82      1.82 o 
  -5   2   3       24.72       26.23      1.88 o 
  -4   2   3       50.93       51.20      1.99 o 
  -3   2   3       21.42       14.62      1.31 o 
  -2   2   3      353.47      396.13      2.34 o 
  -1   2   3     1248.85     1297.79      4.31 o 
   0   2   3      158.21      166.71      1.18 o 
   1   2   3       46.44       47.79      0.63 o 
   2   2   3      469.21      429.56      9.20 o 
   3   2   3       27.71       28.92      1.85 o 
   4   2   3       11.17       16.02      1.97 o 
   5   2   3        3.71        6.84      1.66 o 
  -5   3   3        1.04       -0.49      1.45 o 
  -4   3   3        8.11        5.17      1.42 o 
  -3   3   3        0.47        0.24      0.82 o 
  -2   3   3       78.76       75.06      1.26 o 
  -1   3   3      904.29      952.31      5.56 o 
   0   3   3       56.97       48.25      1.16 o 
   1   3   3      184.36      161.33      1.18 o 
   2   3   3        3.10        0.87      0.98 o 
   3   3   3       62.36       53.31      2.19 o 
   4   3   3       36.49       41.76      2.38 o 
   5   3   3        0.50       -1.88      1.88 o 
  -4   4   3        4.65        5.55      2.12 o 
  -3   4   3       18.11       15.55      1.58 o 
  -2   4   3        4.12        4.22      0.95 o 
  -1   4   3        1.42        2.13      0.89 o 
   0   4   3      146.89      133.17      1.59 o 
   1   4   3        2.16        2.65      0.64 o 
   2   4   3        2.55        4.06      1.48 o 
   3   4   3        1.07        4.02      1.59 o 
   4   4   3       73.22       78.81      2.94 o 
  -4   5   3        0.59       -1.22      1.22 o 
  -3   5   3       23.14       22.95      2.44 o 
  -2   5   3      108.65      111.24      1.91 o 
  -1   5   3        0.23       -0.80      0.80 o 
   0   5   3       65.12       68.99      3.75 o 
   1   5   3        0.02        0.64      0.68 o 
   2   5   3        7.21       11.14      1.67 o 
   3   5   3        1.24        2.73      1.95 o 
   4   5   3        0.48        6.79      2.32 o 
  -3   6   3       18.78       16.81      2.58 o 
  -2   6   3        8.86       11.88      1.76 o 
  -1   6   3        0.10        0.81      1.86 o 
   0   6   3       64.99       57.53      2.71 o 
   1   6   3        6.78        8.58      1.02 o 
   2   6   3        0.11        3.11      1.70 o 
   3   6   3        1.41        2.54      1.86 o 
  -1   7   3        0.29        2.64      2.10 o 
   0   7   3        3.66       -0.18      1.58 o 
   1   7   3       17.58       13.41      1.59 o 
   2   7   3        0.39        5.54      1.92 o 
   0  -7   4        6.49        9.34      1.60 o 
  -3  -6   4        4.33        9.01      2.11 o 
  -2  -6   4       10.05        8.69      1.65 o 
  -1  -6   4       11.38       11.89      1.56 o 
   0  -6   4       31.51       21.38      1.81 o 
   1  -6   4        4.87        5.49      0.91 o 
   2  -6   4       31.09       32.91      5.66 o 
   3  -6   4       12.54       14.08      2.66 o 
  -4  -5   4        0.87       -1.75      1.75 o 
  -3  -5   4       12.69       10.77      1.88 o 
  -2  -5   4        0.01       -0.34      1.55 o 
  -1  -5   4       16.37       11.21      1.44 o 
   0  -5   4       32.52       34.66      1.62 o 
   1  -5   4       18.25       21.30      2.50 o 
   2  -5   4       51.51       48.40      1.45 o 
   3  -5   4        6.02       12.15      4.25 o 
   4  -5   4       21.69       21.63      4.97 o 
  -4  -4   4        1.06        2.27      2.79 o 
  -3  -4   4       17.00       20.66      1.71 o 
  -2  -4   4        4.26        4.33      1.32 o 
  -1  -4   4       70.39       68.30      2.02 o 
   0  -4   4        3.67        0.31      1.56 o 
   1  -4   4        7.69        7.13      0.84 o 
   2  -4   4       72.91       65.85      2.29 o 
   3  -4   4        1.54        0.10      1.74 o 
   4  -4   4        2.14       -0.26      1.08 o 
  -5  -3   4        0.00       -1.51      1.51 o 
  -4  -3   4        5.24        7.98      3.23 o 
  -3  -3   4       18.32       17.42      1.54 o 
  -2  -3   4      316.67      310.60      3.57 o 
  -1  -3   4       32.41       32.61      0.83 o 
   0  -3   4      100.47      108.07      1.31 o 
   1  -3   4       86.92       82.70      0.92 o 
   2  -3   4      132.21      125.57      2.36 o 
   3  -3   4        2.60        2.79      0.96 o 
   4  -3   4      147.53      140.00      3.36 o 
   5  -3   4        2.49        8.12      1.59 o 
  -5  -2   4       17.40       16.08      1.44 o 
  -4  -2   4       16.86       13.19      1.57 o 
  -3  -2   4        1.34        1.24      0.84 o 
  -2  -2   4       16.95       21.61      1.24 o 
  -1  -2   4      120.93      121.80      0.93 o 
   0  -2   4      550.05      541.02      2.22 o 
   1  -2   4      705.77      789.12      2.14 o 
   2  -2   4       46.90       41.01      0.92 o 
   3  -2   4        0.65       -0.03      0.72 o 
   4  -2   4        1.40        2.19      0.82 o 
   5  -2   4       16.51        8.97      1.53 o 
  -5  -1   4       11.12       11.13      1.78 o 
  -4  -1   4      212.33      245.41      3.85 o 
  -3  -1   4       64.59       69.76      1.08 o 
  -2  -1   4      420.75      399.90      1.86 o 
  -1  -1   4       54.20       52.94      0.75 o 
   0  -1   4       64.24       68.83      1.17 o 
   1  -1   4      844.32      862.05      4.14 o 
   2  -1   4      132.75      129.10      2.13 o 
   3  -1   4       19.95       17.61      0.83 o 
   4  -1   4       15.92       16.08      0.91 o 
   5  -1   4        0.29        1.57      1.20 o 
  -5   0   4        0.02       -1.37      1.37 o 
  -4   0   4        6.12        4.79      1.49 o 
  -3   0   4      238.16      236.95      1.63 o 
  -2   0   4      115.76      114.50      1.49 o 
  -1   0   4       94.98       95.47      0.93 o 
   0   0   4      180.03      183.29      0.78 o 
   1   0   4      444.94      439.49      1.93 o 
   2   0   4      228.71      214.08      4.25 o 
   3   0   4       96.75      124.50      3.94 o 
   4   0   4        2.00       -0.51      1.32 o 
   5   0   4        9.31        4.02      1.25 o 
  -5   1   4        0.57        0.04      1.49 o 
  -4   1   4       64.06       64.69      2.13 o 
  -3   1   4        1.84        1.40      0.76 o 
  -2   1   4      110.77      103.97      1.28 o 
  -1   1   4      163.87      172.05      2.66 o 
   0   1   4     3321.10     3228.56     18.57 o 
   1   1   4       30.56       31.20      1.95 o 
   2   1   4        0.67        0.62      0.72 o 
   3   1   4       25.10       19.21      0.93 o 
   4   1   4       56.27       48.55      2.16 o 
   5   1   4       11.10       11.38      1.83 o 
  -5   2   4        7.13        4.39      1.21 o 
  -4   2   4       25.61       22.67      1.65 o 
  -3   2   4       68.26       81.82      1.99 o 
  -2   2   4       37.32       36.39      1.02 o 
  -1   2   4      173.70      185.20      1.78 o 
   0   2   4     1350.98     1311.15      3.34 o 
   1   2   4      508.09      483.68      3.41 o 
   2   2   4      522.62      536.88      3.83 o 
   3   2   4        1.74        1.00      0.72 o 
   4   2   4        3.12        0.07      1.68 o 
   5   2   4        7.62        5.51      1.92 o 
  -5   3   4        0.53        1.55      1.22 o 
  -4   3   4       88.53       82.88      2.30 o 
  -3   3   4       39.87       32.10      1.18 o 
  -2   3   4        0.19       -0.07      0.83 o 
  -1   3   4        1.74        2.79      0.48 o 
   0   3   4       50.78       44.34      0.79 o 
   1   3   4      119.65      107.80      1.84 o 
   2   3   4       48.66       52.90      2.74 o 
   3   3   4        9.33        6.52      1.76 o 
   4   3   4        1.18       -0.51      1.89 o 
   5   3   4        0.22        1.06      1.88 o 
  -4   4   4        0.92        2.46      1.14 o 
  -3   4   4       10.08       13.82      2.99 o 
  -2   4   4        0.06       -0.47      1.05 o 
  -1   4   4        1.14        4.63      0.99 o 
   0   4   4      106.79      124.34      2.33 o 
   1   4   4       46.93       52.75      0.94 o 
   2   4   4      105.47      116.44      1.69 o 
   3   4   4       32.57       34.82      2.32 o 
   4   4   4       21.56       24.16      2.32 o 
  -4   5   4        1.79       -1.03      1.32 o 
  -3   5   4        6.21        4.06      1.27 o 
  -2   5   4        3.52        5.97      1.11 o 
  -1   5   4       24.96       26.77      1.93 o 
   0   5   4        8.54        9.84      0.98 o 
   1   5   4        9.67        6.99      0.72 o 
   2   5   4        0.49        3.17      1.45 o 
   3   5   4        0.04        0.02      2.00 o 
   4   5   4        3.10       -2.16      2.16 o 
  -3   6   4        5.51        0.39      1.75 o 
  -2   6   4        0.62        0.93      1.67 o 
  -1   6   4        5.81        8.02      1.69 o 
   0   6   4       36.46       39.34      2.62 o 
   1   6   4        0.53        1.81      2.06 o 
   2   6   4       17.27       12.30      1.69 o 
   3   6   4        3.02        4.78      2.90 o 
  -1   7   4        0.23       -2.08      2.08 o 
   0   7   4        5.74        4.51      1.24 o 
   1   7   4        1.74       -0.46      1.63 o 
   2   7   4        2.87       -0.62      1.89 o 
  -1  -7   5        8.36       14.96      1.78 o 
   0  -7   5        5.66        1.95      1.39 o 
   1  -7   5        8.37        9.95      1.66 o 
  -3  -6   5        1.38       -1.98      2.00 o 
  -2  -6   5        2.33        4.16      1.64 o 
  -1  -6   5       92.42      104.35      2.90 o 
   0  -6   5       59.44       64.17      2.31 o 
   1  -6   5       11.13       14.30      5.18 o 
   2  -6   5        0.26        2.80      2.42 o 
   3  -6   5       17.57       28.78      2.30 o 
  -4  -5   5        6.02        5.44      1.87 o 
  -3  -5   5       95.19       92.11      3.02 o 
  -2  -5   5       19.53       20.49      1.72 o 
  -1  -5   5       39.91       45.57      2.05 o 
   0  -5   5       84.41       83.14      1.51 o 
   1  -5   5        6.81        4.85      0.84 o 
   2  -5   5        7.22        8.87      1.46 o 
   3  -5   5       48.20       54.44      1.55 o 
   4  -5   5        1.29        2.25      2.09 o 
  -4  -4   5        3.20        2.23      1.97 o 
  -3  -4   5        3.77        3.14      1.60 o 
  -2  -4   5       24.15       21.21      1.67 o 
  -1  -4   5      238.46      242.96      3.28 o 
   0  -4   5       15.29       17.07      0.88 o 
   1  -4   5      143.77      136.93      1.76 o 
   2  -4   5      122.89      100.42      2.64 o 
   3  -4   5       75.33       70.95      2.56 o 
   4  -4   5       16.35       14.27      1.29 o 
  -4  -3   5        4.62        6.83      4.40 o 
  -3  -3   5        4.54        4.51      1.40 o 
  -2  -3   5       20.98       20.62      1.46 o 
  -1  -3   5       33.22       42.38      0.91 o 
   0  -3   5       14.95       10.49      0.74 o 
   1  -3   5       56.03       50.17      1.73 o 
   2  -3   5      235.92      227.92      3.34 o 
   3  -3   5     1628.89     1603.09      9.16 o 
   4  -3   5       94.68       94.44      2.95 o 
  -5  -2   5        9.87       17.26      1.95 o 
  -4  -2   5        8.26        3.91      1.30 o 
  -3  -2   5        2.57        2.90      0.85 o 
  -2  -2   5       72.49       88.73      1.84 o 
  -1  -2   5     1713.08     1697.38      3.39 o 
   0  -2   5      996.28     1050.89      6.81 o 
   1  -2   5     1404.27     1508.44      5.60 o 
   2  -2   5        2.52        0.95      0.82 o 
   3  -2   5        0.12        0.05      0.97 o 
   4  -2   5        0.32        1.09      0.82 o 
   5  -2   5        1.27        0.39      1.25 o 
  -5  -1   5       22.05       18.82      1.70 o 
  -4  -1   5      192.26      199.05      3.56 o 
  -3  -1   5       65.52       64.74      1.05 o 
  -2  -1   5      430.95      457.95      2.01 o 
  -1  -1   5       96.32       94.31      0.92 o 
   0  -1   5      797.43      864.12      3.54 o 
   1  -1   5     1046.14     1087.85      4.89 o 
   2  -1   5       55.24       55.23      1.68 o 
   3  -1   5      337.75      354.67      2.61 o 
   4  -1   5        4.29        5.57      1.74 o 
   5  -1   5        0.81       -0.91      1.45 o 
  -5   0   5        3.92        4.58      1.59 o 
  -4   0   5       60.34       51.30      2.07 o 
  -3   0   5       24.32       22.73      1.01 o 
  -2   0   5        3.48        3.63      0.37 o 
  -1   0   5      255.59      230.11      1.82 o 
   0   0   5       49.94       55.01      2.03 o 
   1   0   5        1.70        4.07      0.70 o 
   2   0   5      236.87      247.87      1.91 o 
   3   0   5        0.00        0.56      1.18 o 
   4   0   5       36.70       35.95      2.43 o 
   5   0   5       28.43       27.25      2.58 o 
  -5   1   5        0.52        2.15      1.56 o 
  -4   1   5        0.59        0.74      1.24 o 
  -3   1   5       65.11       69.30      3.04 o 
  -2   1   5      673.83      664.54      6.82 o 
  -1   1   5      136.85      126.69      0.95 o 
   0   1   5     1216.05     1161.52      4.59 o 
   1   1   5       70.63       82.96      2.42 o 
   2   1   5      157.68      159.31      2.60 o 
   3   1   5      277.17      282.99      5.78 o 
   4   1   5        3.67        2.98      1.61 o 
   5   1   5       22.21       20.71      2.07 o 
  -5   2   5       10.61        9.75      1.64 o 
  -4   2   5       55.92       51.84      2.03 o 
  -3   2   5       30.99       26.06      1.50 o 
  -2   2   5       47.95       57.19      1.51 o 
  -1   2   5      174.00      178.72      2.88 o 
   0   2   5      120.20      123.07      1.93 o 
   1   2   5       48.91       59.81      1.02 o 
   2   2   5      765.05      784.94      5.47 o 
   3   2   5       10.87       10.83      0.84 o 
   4   2   5        4.00        8.06      1.92 o 
   5   2   5       29.53       40.07      2.32 o 
  -4   3   5       18.14       17.55      1.63 o 
  -3   3   5        5.83        6.50      1.19 o 
  -2   3   5      181.21      182.18      1.92 o 
  -1   3   5        0.22        2.26      0.47 o 
   0   3   5      143.23      121.33      2.06 o 
   1   3   5       57.36       55.85      1.08 o 
   2   3   5      196.66      223.86      3.94 o 
   3   3   5       25.45       21.65      1.91 o 
   4   3   5        7.19       10.28      1.96 o 
   5   3   5        2.58        3.00      2.27 o 
  -4   4   5        1.72        3.72      1.40 o 
  -3   4   5       58.76       54.38      2.99 o 
  -2   4   5       75.44       78.21      1.59 o 
  -1   4   5        0.22        0.73      1.68 o 
   0   4   5       75.53       75.90      1.08 o 
   1   4   5       71.03       62.25      1.12 o 
   2   4   5        3.10        5.35      1.29 o 
   3   4   5       38.99       36.00      2.01 o 
  -3   5   5       31.67       23.78      1.37 o 
  -2   5   5        9.33        9.81      1.11 o 
  -1   5   5       25.53       26.67      1.77 o 
   0   5   5        3.79        4.95      0.74 o 
   1   5   5        0.83        3.29      1.12 o 
   2   5   5        0.09        0.84      1.52 o 
   3   5   5        0.27        0.20      1.92 o 
   4   5   5        0.37        8.75      2.16 o 
  -3   6   5        1.77        1.93      4.80 o 
  -2   6   5        9.18        9.59      1.92 o 
  -1   6   5       20.63       21.26      2.04 o 
   0   6   5        5.65        6.30      1.05 o 
   1   6   5        4.13        8.26      2.81 o 
   2   6   5        3.01        0.55      1.66 o 
   3   6   5        5.49       11.80      1.98 o 
  -1   7   5        0.97        1.90      3.59 o 
   0   7   5       14.08       16.95      3.35 o 
   1   7   5       26.23       28.61      2.05 o 
   2   7   5        0.93       -0.93      1.83 o 
  -1  -7   6       12.28       11.97      1.71 o 
   0  -7   6       12.63       16.46      1.97 o 
   1  -7   6        0.65       -1.12      1.69 o 
  -3  -6   6       23.14       25.00      2.32 o 
  -2  -6   6       27.02       31.78      2.10 o 
  -1  -6   6        6.33        6.70      1.63 o 
   0  -6   6       15.34       16.07      1.64 o 
   1  -6   6        5.04        3.62      0.95 o 
   2  -6   6        0.02        3.56      1.10 o 
   3  -6   6       13.22       18.83      2.47 o 
  -3  -5   6       82.94       78.60      2.79 o 
  -2  -5   6      143.64      146.09      3.27 o 
  -1  -5   6       91.83       90.50      2.46 o 
   0  -5   6        0.02       -0.70      1.02 o 
   1  -5   6       22.35       26.11      1.70 o 
   2  -5   6        0.52        0.47      0.91 o 
   3  -5   6        0.90        1.49      0.90 o 
   4  -5   6        0.20        2.52      1.46 o 
  -4  -4   6       13.10       10.96      1.93 o 
  -3  -4   6       15.15       16.47      1.57 o 
  -2  -4   6       34.49       37.44      1.81 o 
  -1  -4   6      174.90      171.32      2.85 o 
   0  -4   6      198.58      195.17      2.93 o 
   1  -4   6       59.27       54.58      1.31 o 
   2  -4   6       51.17       55.42      2.27 o 
   3  -4   6       68.53       74.13      2.64 o 
   4  -4   6        4.70        5.38      1.78 o 
  -4  -3   6       28.28       37.91      1.85 o 
  -3  -3   6       36.94       25.43      1.27 o 
  -2  -3   6      102.99      112.61      2.36 o 
  -1  -3   6      155.29      165.07      2.46 o 
   0  -3   6        2.97        2.58      0.67 o 
   1  -3   6        2.66        6.47      1.23 o 
   2  -3   6       20.31       18.89      1.72 o 
   3  -3   6        6.42        9.32      1.74 o 
   4  -3   6       42.80       44.72      2.30 o 
  -5  -2   6        3.96        9.01      1.40 o 
  -4  -2   6       51.08       51.67      2.13 o 
  -3  -2   6       23.31       20.86      0.86 o 
  -2  -2   6        2.95        5.97      1.30 o 
  -1  -2   6        2.22        8.52      0.39 o 
   0  -2   6       40.77       48.06      0.92 o 
   1  -2   6     1394.80     1475.98      6.51 o 
   2  -2   6      513.59      503.28      2.53 o 
   3  -2   6       68.90       67.42      1.36 o 
   4  -2   6       10.32       10.57      1.52 o 
   5  -2   6        0.63        1.66      0.92 o 
  -5  -1   6        0.25        0.63      1.43 o 
  -4  -1   6       28.33       31.75      1.90 o 
  -3  -1   6       55.28       53.18      1.29 o 
  -2  -1   6      984.44     1078.61      6.09 o 
  -1  -1   6     1792.57     1850.23      4.40 o 
   0  -1   6      702.46      679.21      3.40 o 
   1  -1   6       51.35       56.40      1.47 o 
   2  -1   6      229.70      222.69      2.87 o 
   3  -1   6       17.62       13.16      1.48 o 
   4  -1   6        9.14       11.44      1.07 o 
   5  -1   6       12.40       19.09      1.62 o 
  -5   0   6        7.22        8.82      1.78 o 
  -4   0   6      342.16      348.26      4.39 o 
  -3   0   6      100.03       98.52      1.59 o 
  -2   0   6        0.25        0.98      0.36 o 
  -1   0   6        0.45        1.07      0.28 o 
   0   0   6       61.86       55.77      1.05 o 
   1   0   6      621.25      616.88      2.69 o 
   2   0   6      269.29      255.55      2.03 o 
   3   0   6        7.05        4.00      1.03 o 
   4   0   6      166.20      165.00      2.15 o 
   5   0   6       23.83       20.78      1.44 o 
  -5   1   6       16.44       15.47      1.74 o 
  -4   1   6      109.47      102.58      2.65 o 
  -3   1   6       46.27       40.53      1.18 o 
  -2   1   6        0.03       -0.01      0.94 o 
  -1   1   6        1.84        3.14      0.46 o 
   0   1   6     1507.65     1493.87      2.67 o 
   1   1   6       32.05       28.67      0.84 o 
   2   1   6       11.46        9.00      0.86 o 
   3   1   6        0.54        0.99      0.90 o 
   4   1   6        8.50        8.57      1.55 o 
   5   1   6       19.63       29.03      2.12 o 
  -5   2   6       11.07       12.49      1.76 o 
  -4   2   6        0.22        0.99      1.29 o 
  -3   2   6        9.18        6.58      1.30 o 
  -2   2   6       14.26       10.78      1.10 o 
  -1   2   6      139.33      142.03      1.43 o 
   0   2   6      179.83      180.76      1.37 o 
   1   2   6      864.88      892.48      3.31 o 
   2   2   6     1292.90     1229.48      4.35 o 
   3   2   6      136.92      118.92      2.78 o 
   4   2   6       55.01       59.18      2.52 o 
   5   2   6        1.23       -1.94      1.94 o 
  -4   3   6        6.16        8.73      1.32 o 
  -3   3   6       38.17       32.35      1.55 o 
  -2   3   6        2.70       -0.20      1.33 o 
  -1   3   6      138.74      138.94      1.65 o 
   0   3   6      525.54      513.33      2.14 o 
   1   3   6        0.32        0.96      0.64 o 
   2   3   6        1.84        3.82      1.34 o 
   3   3   6       13.81        7.15      1.68 o 
   4   3   6        0.02       -1.38      1.95 o 
   5   3   6        0.76       -1.97      1.97 o 
  -4   4   6        1.05       -0.30      1.27 o 
  -3   4   6        0.00        0.89      1.31 o 
  -2   4   6       15.93       11.03      1.08 o 
  -1   4   6       69.78       79.93      2.03 o 
   0   4   6       81.98       95.93      1.20 o 
   1   4   6        0.19       -0.01      0.63 o 
   2   4   6       12.10       12.33      1.00 o 
   3   4   6        0.00       -1.43      1.83 o 
   4   4   6       38.35       43.15      2.72 o 
  -3   5   6        4.91        6.43      1.42 o 
  -2   5   6        0.90        2.03      1.11 o 
  -1   5   6        6.02        4.57      1.67 o 
   0   5   6        3.41        1.07      0.70 o 
   1   5   6        1.36        1.49      0.69 o 
   2   5   6        0.25        3.93      1.58 o 
   3   5   6        5.70        4.47      1.68 o 
   4   5   6        1.03        3.96      1.93 o 
  -2   6   6        9.96       10.83      2.02 o 
  -1   6   6       42.99       46.59      1.75 o 
   0   6   6        6.19        7.84      1.46 o 
   1   6   6        8.81        9.27      3.57 o 
   2   6   6        0.15       -1.54      1.54 o 
   3   6   6        0.16        0.07      1.65 o 
  -1   7   6        2.92        2.66      1.71 o 
   0   7   6        1.25       -0.22      1.31 o 
   1   7   6        5.68        6.53      1.83 o 
   2   7   6        1.77       -1.71      1.71 o 
   0  -7   7        0.75        3.16      1.55 o 
  -2  -6   7        3.30       -1.24      1.49 o 
  -1  -6   7        0.37        1.85      1.44 o 
   0  -6   7       19.15       22.28      1.84 o 
   1  -6   7       31.76       28.89      3.73 o 
   2  -6   7        0.37       -1.01      1.01 o 
  -3  -5   7        0.00       -1.00      1.47 o 
  -2  -5   7        0.11        1.58      1.55 o 
  -1  -5   7      141.29      145.49      3.05 o 
   0  -5   7       14.50       16.15      1.03 o 
   1  -5   7        0.87        0.53      0.85 o 
   2  -5   7       23.65       19.50      6.44 o 
   3  -5   7       19.82       11.44      1.97 o 
  -4  -4   7        0.66        4.98      1.76 o 
  -3  -4   7       23.64       18.42      1.70 o 
  -2  -4   7        5.83        6.41      1.52 o 
  -1  -4   7        0.34        2.61      1.30 o 
   0  -4   7       32.60       28.49      1.00 o 
   1  -4   7      126.35      137.08      1.84 o 
   2  -4   7      103.48      107.94      2.76 o 
   3  -4   7       31.27       31.94      2.23 o 
   4  -4   7        3.88        0.00      1.84 o 
  -4  -3   7        0.13        0.57      1.15 o 
  -3  -3   7        1.55        3.36      0.72 o 
  -2  -3   7       34.09       34.38      1.63 o 
  -1  -3   7       96.47       99.32      2.09 o 
   0  -3   7      199.98      208.18      1.83 o 
   1  -3   7      166.48      156.38      2.64 o 
   2  -3   7       26.56       26.80      1.79 o 
   3  -3   7       12.99        9.57      1.77 o 
   4  -3   7       12.63       17.75      1.86 o 
   5  -3   7        2.45        3.99      1.51 o 
  -5  -2   7        3.77        4.12      1.49 o 
  -4  -2   7        0.49       -1.21      1.21 o 
  -3  -2   7       81.74       82.70      1.66 o 
  -2  -2   7      421.72      413.91      7.64 o 
  -1  -2   7      515.68      482.51      2.75 o 
   0  -2   7       97.83       98.21      1.25 o 
   1  -2   7        0.61        3.84      1.18 o 
   2  -2   7        2.45        0.54      0.96 o 
   3  -2   7      195.44      172.09      5.63 o 
   4  -2   7        0.05       -1.19      1.59 o 
   5  -2   7        1.05        6.32      1.83 o 
  -5  -1   7        3.88        7.53      1.32 o 
  -4  -1   7        0.04        0.24      1.30 o 
  -3  -1   7        2.27        4.31      0.91 o 
  -2  -1   7       42.96       48.49      1.57 o 
  -1  -1   7       70.41       88.97      0.92 o 
   0  -1   7      215.74      208.41      5.68 o 
   1  -1   7      887.52      921.76      4.98 o 
   2  -1   7        0.08        1.06      1.36 o 
   3  -1   7        4.38        3.48      1.43 o 
   4  -1   7       23.84       19.71      1.15 o 
   5  -1   7        1.14       -1.41      1.41 o 
  -5   0   7       11.70       11.40      1.59 o 
  -4   0   7        6.49        8.60      1.56 o 
  -3   0   7      421.07      405.36      2.95 o 
  -2   0   7       67.02       73.66      0.88 o 
  -1   0   7      731.57      745.64      1.64 o 
   0   0   7      917.96      898.47      2.44 o 
   1   0   7       20.40       13.71      0.58 o 
   2   0   7      120.17      117.63      2.04 o 
   3   0   7       21.77       17.99      1.04 o 
   4   0   7        1.07        2.63      1.06 o 
   5   0   7        0.00        4.61      1.96 o 
  -5   1   7        0.27        0.55      1.42 o 
  -4   1   7        0.00        0.59      1.22 o 
  -3   1   7       80.68       81.65      2.43 o 
  -2   1   7      253.10      267.89      3.12 o 
  -1   1   7      230.22      243.71      1.95 o 
   0   1   7        3.83        5.31      0.46 o 
   1   1   7      185.59      164.11      3.02 o 
   2   1   7      302.96      288.82      5.75 o 
   3   1   7        0.03        1.02      0.91 o 
   4   1   7        2.79        4.02      1.64 o 
   5   1   7        0.27        4.83      1.74 o 
  -5   2   7        2.33        1.56      1.44 o 
  -4   2   7        7.93        6.33      1.40 o 
  -3   2   7      145.62      131.52      2.59 o 
  -2   2   7        1.30        0.68      1.00 o 
  -1   2   7       35.27       28.92      0.90 o 
   0   2   7      532.42      494.10      3.32 o 
   1   2   7      377.33      362.85      2.27 o 
   2   2   7      110.33      121.34      1.98 o 
   3   2   7        0.94        0.14      0.91 o 
   4   2   7        6.47        5.54      1.91 o 
   5   2   7       41.10       41.35      2.42 o 
  -4   3   7       22.10       24.16      1.59 o 
  -3   3   7        0.16        2.98      1.25 o 
  -2   3   7       41.71       45.08      1.76 o 
  -1   3   7      133.76      130.81      9.30 o 
   0   3   7       39.28       38.87      2.38 o 
   1   3   7      127.89      159.88      1.74 o 
   2   3   7      277.63      268.78      4.97 o 
   3   3   7      105.65      102.52      1.75 o 
   4   3   7       21.23       13.58      2.11 o 
   5   3   7        0.37        5.04      1.87 o 
  -4   4   7        2.71        6.72      1.31 o 
  -3   4   7       39.76       31.45      1.97 o 
  -2   4   7        3.27        4.33      1.30 o 
  -1   4   7        0.27        0.99      1.21 o 
   0   4   7        0.02        1.19      0.65 o 
   1   4   7        7.79        8.74      0.89 o 
   2   4   7       16.08       13.21      1.03 o 
   3   4   7       64.81       56.08      2.37 o 
   4   4   7       20.42       14.87      2.21 o 
  -3   5   7        8.15        8.43      1.53 o 
  -2   5   7        3.57        4.29      1.20 o 
  -1   5   7        7.32        8.30      1.24 o 
   0   5   7        3.88        8.11      2.03 o 
   1   5   7       18.24       21.83      1.47 o 
   2   5   7        4.81        6.19      1.14 o 
   3   5   7        6.26        9.75      2.07 o 
   4   5   7        6.97        4.51      1.87 o 
  -2   6   7       13.75       13.46      2.13 o 
  -1   6   7        0.02        0.58      3.04 o 
   0   6   7        9.94       11.22      1.26 o 
   1   6   7        0.00        2.96      1.05 o 
   2   6   7        0.00        2.09      2.70 o 
   3   6   7        0.02       -2.04      2.04 o 
  -1   7   7        1.50       -1.29      1.29 o 
   0   7   7        1.32       -1.21      1.21 o 
   1   7   7        0.33        0.00      1.61 o 
  -2  -6   8        8.62        8.97      1.72 o 
  -1  -6   8        4.53        9.08      1.65 o 
   0  -6   8       59.51       60.07      2.35 o 
   1  -6   8        2.99        5.14      2.80 o 
   2  -6   8        9.26        5.54      5.21 o 
  -3  -5   8       22.15       21.72      1.92 o 
  -2  -5   8        0.11       -1.47      1.47 o 
  -1  -5   8        1.61        1.02      1.41 o 
   0  -5   8      329.04      313.81      4.08 o 
   1  -5   8       64.45       53.41      1.47 o 
   2  -5   8        6.73       11.16      1.91 o 
   3  -5   8        0.01        1.41      1.80 o 
  -4  -4   8        5.71        4.71      1.57 o 
  -3  -4   8       43.73       29.30      2.03 o 
  -2  -4   8      376.04      372.61      4.48 o 
  -1  -4   8      192.75      185.90      3.05 o 
   0  -4   8      178.53      165.64      4.01 o 
   1  -4   8        0.08        2.11      0.82 o 
   2  -4   8        6.01        8.05      1.68 o 
   3  -4   8        0.23        2.13      1.69 o 
   4  -4   8       41.41       50.58      2.73 o 
  -4  -3   8        3.26       -0.20      1.39 o 
  -3  -3   8        0.01       -0.77      0.96 o 
  -2  -3   8      141.73      154.37      2.68 o 
  -1  -3   8        7.85        3.96      1.04 o 
   0  -3   8      296.94      287.59      2.20 o 
   1  -3   8       50.50       46.27      1.76 o 
   2  -3   8       74.02       77.11      2.43 o 
   3  -3   8       22.96       21.67      2.05 o 
   4  -3   8      112.90      121.04      3.24 o 
  -4  -2   8        6.43       12.74      2.16 o 
  -3  -2   8        1.50        3.18      0.83 o 
  -2  -2   8        2.98        0.02      0.61 o 
  -1  -2   8      112.18      114.43      0.87 o 
   0  -2   8       12.64        7.05      0.65 o 
   1  -2   8        9.32       16.40      1.37 o 
   2  -2   8       91.19       85.00      2.36 o 
   3  -2   8      364.64      348.43      4.38 o 
   4  -2   8      684.77      704.37      6.69 o 
   5  -2   8       35.06       41.00      2.35 o 
  -5  -1   8       15.04       14.28      1.80 o 
  -4  -1   8        8.89       14.05      1.15 o 
  -3  -1   8       14.74       17.43      1.56 o 
  -2  -1   8      223.33      209.20      1.90 o 
  -1  -1   8      676.23      725.74      4.30 o 
   0  -1   8      475.42      445.52      6.13 o 
   1  -1   8     1086.24     1173.82     11.55 o 
   2  -1   8      627.29      665.87      5.00 o 
   3  -1   8       35.81       29.40      1.79 o 
   4  -1   8       11.50       13.97      1.07 o 
   5  -1   8       29.37       21.14      1.81 o 
  -5   0   8        0.46       -0.35      1.29 o 
  -4   0   8      153.79      156.51      2.19 o 
  -3   0   8      231.21      225.92      2.59 o 
  -2   0   8       70.28       62.42      1.81 o 
  -1   0   8      622.87      671.55      5.85 o 
   0   0   8       75.75       69.18      2.00 o 
   1   0   8      116.51      100.71      2.90 o 
   2   0   8      557.78      569.62      3.12 o 
   3   0   8        8.30       13.25      1.15 o 
   4   0   8       12.01       15.48      1.14 o 
   5   0   8        4.65        4.58      1.96 o 
  -5   1   8        0.49        3.29      1.60 o 
  -4   1   8        7.16        5.56      1.39 o 
  -3   1   8      144.27      138.99      1.90 o 
  -2   1   8      247.49      232.65      3.17 o 
  -1   1   8      162.71      152.64      1.19 o 
   0   1   8       25.05       19.27      0.75 o 
   1   1   8        0.40        0.61      0.71 o 
   2   1   8        0.14        1.15      1.02 o 
   3   1   8       55.99       68.19      1.51 o 
   4   1   8       14.97       14.05      2.93 o 
   5   1   8        0.09       -1.75      1.78 o 
  -4   2   8       10.79       11.18      1.50 o 
  -3   2   8       63.33       69.18      2.02 o 
  -2   2   8       84.29       76.33      1.28 o 
  -1   2   8      210.25      216.00      3.81 o 
   0   2   8       46.57       40.09      0.85 o 
   1   2   8      232.24      219.50      1.90 o 
   2   2   8        0.32        0.43      0.83 o 
   3   2   8      140.79      135.79      1.93 o 
   4   2   8        1.03        3.85      2.03 o 
   5   2   8        0.93       -2.05      2.05 o 
  -4   3   8        7.73        6.20      1.50 o 
  -3   3   8       41.71       36.04      1.69 o 
  -2   3   8       12.56       12.36      1.08 o 
  -1   3   8        7.38       10.86      0.97 o 
   0   3   8      255.12      251.43      1.93 o 
   1   3   8        1.69        0.62      0.83 o 
   2   3   8       13.27       15.90      1.09 o 
   3   3   8      127.66      121.29      2.54 o 
   4   3   8        5.68        9.87      2.09 o 
   5   3   8        7.63        4.04      2.17 o 
  -4   4   8       20.91       12.84      1.93 o 
  -3   4   8        0.00       -0.74      1.69 o 
  -2   4   8        0.02       -0.40      1.31 o 
  -1   4   8       40.72       38.17      2.15 o 
   0   4   8       14.86       11.62      1.43 o 
   1   4   8       46.70       37.10      1.21 o 
   2   4   8       16.89       19.45      1.79 o 
   3   4   8       13.04       11.38      1.96 o 
   4   4   8       23.06       16.79      2.32 o 
  -3   5   8        0.54        0.06      1.48 o 
  -2   5   8       32.77       32.61      3.64 o 
  -1   5   8       15.06       17.07      1.91 o 
   0   5   8        0.01        0.90      1.48 o 
   1   5   8       52.07       54.27      1.49 o 
   2   5   8       14.42       12.64      1.68 o 
   3   5   8        6.15        7.26      1.86 o 
   4   5   8       13.70       12.98      2.01 o 
  -2   6   8        4.51        0.15      1.86 o 
  -1   6   8       19.10       19.11      1.50 o 
   0   6   8        6.52        8.06      2.68 o 
   1   6   8        0.00        0.23      2.28 o 
   2   6   8        0.01       -0.66      1.94 o 
   3   6   8        0.01       -1.22      2.19 o 
  -1   7   8        1.19        1.59      1.74 o 
   0   7   8        1.10       -1.67      1.67 o 
   1   7   8        0.23        9.34      1.80 o 
  -2  -6   9        1.29        3.99      1.73 o 
  -1  -6   9        2.43       -1.18      1.55 o 
   0  -6   9       17.16       13.04      1.49 o 
   1  -6   9       73.87       67.61      1.69 o 
   2  -6   9        0.00        4.21      1.06 o 
  -3  -5   9        0.16        3.41      1.60 o 
  -2  -5   9       81.32       77.41      2.66 o 
  -1  -5   9       25.98       22.48      1.79 o 
   0  -5   9       13.01       11.46      1.47 o 
   1  -5   9        0.01        1.36      1.21 o 
   2  -5   9        9.42       10.13      1.41 o 
  -4  -4   9        0.81       12.56      1.76 o 
  -3  -4   9        0.14       -0.75      1.54 o 
  -2  -4   9      139.52      129.26      2.82 o 
  -1  -4   9      544.30      526.99      4.96 o 
   0  -4   9      122.04      125.03      2.93 o 
   1  -4   9      108.63      118.38      1.85 o 
   2  -4   9        0.01        4.61      1.64 o 
   3  -4   9        0.93        5.51      1.82 o 
   4  -4   9       13.48       19.95      2.27 o 
  -4  -3   9        4.68        4.13      1.61 o 
  -3  -3   9      119.09      128.44      2.09 o 
  -2  -3   9        0.50        0.61      1.08 o 
  -1  -3   9       36.05       38.53      1.53 o 
   0  -3   9      433.92      421.91      2.68 o 
   1  -3   9       19.39       19.06      1.52 o 
   2  -3   9       30.44       37.09      1.98 o 
   3  -3   9        0.15        3.52      1.79 o 
   4  -3   9       11.19        8.85      1.79 o 
  -4  -2   9       82.65       75.49      4.23 o 
  -3  -2   9       12.70       12.69      0.96 o 
  -2  -2   9       49.21       45.32      0.88 o 
  -1  -2   9      471.14      458.13      7.95 o 
   0  -2   9       26.99       16.97      0.79 o 
   1  -2   9      174.05      152.41      2.53 o 
   2  -2   9       10.24        9.27      1.63 o 
   3  -2   9       76.88       78.34      2.56 o 
   4  -2   9        0.70        0.99      1.95 o 
   5  -2   9        0.10       -2.01      2.01 o 
  -4  -1   9        0.30        2.03      1.28 o 
  -3  -1   9      111.82      119.75      1.83 o 
  -2  -1   9       45.68       39.24      0.79 o 
  -1  -1   9       36.10       31.21      0.63 o 
   0  -1   9      238.10      240.98      3.00 o 
   1  -1   9        1.12        0.24      0.68 o 
   2  -1   9      319.16      322.34      3.72 o 
   3  -1   9      303.42      276.88      3.83 o 
   4  -1   9        3.58       -0.14      1.50 o 
   5  -1   9       15.73       13.03      1.21 o 
  -5   0   9        2.51        1.93      1.51 o 
  -4   0   9       82.42       79.78      2.17 o 
  -3   0   9       36.29       31.72      1.17 o 
  -2   0   9        9.44       12.02      1.41 o 
  -1   0   9     1128.75     1170.77      2.27 o 
   0   0   9       97.12      114.32      1.37 o 
   1   0   9      323.68      322.09      2.04 o 
   2   0   9       40.29       36.28      1.59 o 
   3   0   9        0.90       -0.26      0.96 o 
   4   0   9       21.91       23.42      1.75 o 
   5   0   9        0.84       -1.57      1.57 o 
  -4   1   9       14.25       10.26      1.50 o 
  -3   1   9      187.45      194.40      2.21 o 
  -2   1   9       86.84       88.18      1.56 o 
  -1   1   9        0.69        0.49      0.59 o 
   0   1   9      172.06      171.67      2.05 o 
   1   1   9        1.83        6.52      0.56 o 
   2   1   9       23.88       22.96      1.31 o 
   3   1   9       65.75       66.17      1.55 o 
   4   1   9        4.13        6.96      2.17 o 
   5   1   9       38.27       44.22      2.38 o 
  -4   2   9       28.43       28.16      1.73 o 
  -3   2   9       23.70       21.22      1.43 o 
  -2   2   9       47.20       46.94      1.45 o 
  -1   2   9       65.80       65.98      3.12 o 
   0   2   9        2.94        3.55      0.90 o 
   1   2   9      141.16      148.55      1.67 o 
   2   2   9        3.46        5.34      0.97 o 
   3   2   9        1.15        1.04      1.06 o 
   4   2   9        2.23       -0.55      1.92 o 
   5   2   9        6.24       15.56      2.00 o 
  -4   3   9       10.58       10.84      1.54 o 
  -3   3   9       10.83       10.29      2.31 o 
  -2   3   9        0.02       -0.72      0.94 o 
  -1   3   9       17.56       21.65      2.18 o 
   0   3   9      187.28      181.53      1.83 o 
   1   3   9        0.03        0.17      0.84 o 
   2   3   9       18.22       20.01      1.95 o 
   3   3   9       98.04       90.74      2.32 o 
   4   3   9        0.00       -1.62      1.62 o 
   5   3   9        8.75       17.14      2.15 o 
  -4   4   9       19.58       17.01      1.98 o 
  -3   4   9        0.01       -0.92      1.40 o 
  -2   4   9        9.69       12.19      1.35 o 
  -1   4   9        3.27        6.97      1.59 o 
   0   4   9       19.45       18.21      1.60 o 
   1   4   9       20.20       14.49      1.01 o 
   2   4   9        1.57        1.16      0.97 o 
   3   4   9        5.90        5.27      1.80 o 
   4   4   9        0.59        6.71      2.00 o 
  -3   5   9        7.33        6.76      1.10 o 
  -2   5   9        0.65        5.46      1.47 o 
  -1   5   9        1.72       -0.23      1.68 o 
   0   5   9        5.07        6.93      1.69 o 
   1   5   9        0.02        2.34      0.95 o 
   2   5   9        0.01        0.95      1.20 o 
   3   5   9        7.61       11.34      2.14 o 
   4   5   9        0.04        4.36      2.13 o 
  -2   6   9        4.50        6.46      1.70 o 
  -1   6   9        1.30       -0.36      1.56 o 
   0   6   9        0.54        0.71      1.61 o 
   1   6   9        0.01       -1.61      1.61 o 
   2   6   9        0.00        3.05      1.94 o 
   3   6   9        1.51        9.60      2.03 o 
   0   7   9        2.90        7.99      1.57 o 
   1   7   9        2.53       -1.66      1.66 o 
  -2  -6  10       17.79       18.44      1.98 o 
  -1  -6  10        0.20       -1.51      1.51 o 
   0  -6  10       11.49       14.07      1.82 o 
   1  -6  10        0.31        1.67      0.86 o 
   2  -6  10        0.12        4.85      1.21 o 
  -3  -5  10       10.88        7.15      1.97 o 
  -2  -5  10       19.11       20.72      2.00 o 
  -1  -5  10       16.92       17.51      1.59 o 
   0  -5  10        0.61        2.18      1.15 o 
   1  -5  10       41.38       40.71      3.57 o 
   2  -5  10       90.13       85.20      5.22 o 
   3  -5  10       31.16       45.00      2.53 o 
  -3  -4  10        9.67       13.11      1.29 o 
  -2  -4  10        2.37        0.36      1.14 o 
  -1  -4  10      191.03      192.07      3.21 o 
   0  -4  10      210.75      209.55      2.21 o 
   1  -4  10      101.23       93.03      1.84 o 
   2  -4  10        9.63       12.76      1.90 o 
   3  -4  10       19.01       24.37      2.19 o 
   4  -4  10        0.02        5.35      1.69 o 
  -4  -3  10        5.45        3.87      1.44 o 
  -3  -3  10       16.93       15.74      1.74 o 
  -2  -3  10       14.76       10.91      1.30 o 
  -1  -3  10      109.85      106.81      2.17 o 
   0  -3  10       13.93        9.87      1.96 o 
   1  -3  10        2.75        2.27      1.26 o 
   2  -3  10      159.34      168.00      3.22 o 
   3  -3  10        6.96        4.47      1.72 o 
   4  -3  10        1.69       19.93      2.08 o 
  -4  -2  10        5.40        2.46      1.75 o 
  -3  -2  10        0.51        0.08      0.84 o 
  -2  -2  10       46.74       37.16      1.17 o 
  -1  -2  10        0.25        1.08      0.69 o 
   0  -2  10        1.10        1.97      0.68 o 
   1  -2  10      507.15      492.28      4.35 o 
   2  -2  10       18.89       17.73      1.79 o 
   3  -2  10       21.54       26.04      1.97 o 
   4  -2  10       74.51       64.58      2.61 o 
   5  -2  10        8.93        8.96      2.33 o 
  -4  -1  10       32.73       33.40      2.64 o 
  -3  -1  10       57.74       57.06      2.32 o 
  -2  -1  10       17.10       13.78      0.84 o 
  -1  -1  10      637.70      616.28      3.05 o 
   0  -1  10      480.92      489.92      5.48 o 
   1  -1  10      331.90      317.23      4.91 o 
   2  -1  10       16.33       26.92      1.79 o 
   3  -1  10       85.07       81.88      2.55 o 
   4  -1  10       32.18       29.08      2.22 o 
   5  -1  10       38.21       46.98      2.55 o 
  -4   0  10        1.72        0.84      0.99 o 
  -3   0  10        0.03        1.90      1.85 o 
  -2   0  10        0.12        0.01      0.92 o 
  -1   0  10      100.51      108.03      1.04 o 
   0   0  10        4.92        6.11      0.83 o 
   1   0  10      330.40      332.30      2.20 o 
   2   0  10        7.58        5.15      1.00 o 
   3   0  10        6.06       11.59      1.17 o 
   4   0  10        0.00       -1.14      1.14 o 
   5   0  10       32.49       33.51      2.46 o 
  -4   1  10       53.07       53.57      1.54 o 
  -3   1  10       31.51       28.58      3.79 o 
  -2   1  10      122.56      108.23      2.12 o 
  -1   1  10       69.75       71.73      1.00 o 
   0   1  10      866.72      867.34      3.79 o 
   1   1  10      370.97      361.48      1.86 o 
   2   1  10       27.42       27.56      1.54 o 
   3   1  10       11.23       10.38      1.18 o 
   4   1  10        8.88        8.33      2.30 o 
   5   1  10        0.25       -2.05      2.05 o 
  -4   2  10        0.40        0.58      1.20 o 
  -3   2  10       20.64       15.63      1.06 o 
  -2   2  10      198.11      191.33      3.36 o 
  -1   2  10      114.48      117.56      1.32 o 
   0   2  10      186.46      207.37      4.38 o 
   1   2  10        0.26        0.69      0.79 o 
   2   2  10        5.67        5.86      1.00 o 
   3   2  10        9.88        8.80      1.47 o 
   4   2  10        2.01        3.20      1.92 o 
   5   2  10        5.71       -1.59      2.08 o 
  -4   3  10        0.06        0.96      1.13 o 
  -3   3  10       32.39       30.84      4.12 o 
  -2   3  10       89.37       93.04      1.72 o 
  -1   3  10       52.08       54.64      2.21 o 
   0   3  10       54.88       50.44      1.88 o 
   1   3  10       66.60       59.94      2.32 o 
   2   3  10       35.25       32.03      1.73 o 
   3   3  10       40.34       41.03      2.14 o 
   4   3  10        0.01        0.60      1.63 o 
  -3   4  10        7.95        7.63      3.43 o 
  -2   4  10        0.66        1.66      1.14 o 
  -1   4  10       15.19       10.94      1.72 o 
   0   4  10       42.06       43.14      1.97 o 
   1   4  10        9.01        9.23      1.23 o 
   2   4  10        2.40        4.79      2.09 o 
   3   4  10       34.52       29.58      1.41 o 
   4   4  10       45.13       40.91      2.41 o 
  -3   5  10        4.52        3.85      2.17 o 
  -2   5  10        5.15        8.48      1.58 o 
  -1   5  10        0.48       -0.83      1.70 o 
   0   5  10        1.37       -0.63      1.41 o 
   1   5  10        8.61        9.85      1.58 o 
   2   5  10        7.48        9.45      1.23 o 
   3   5  10        4.90        6.99      1.74 o 
  -2   6  10        2.37        2.37      1.94 o 
  -1   6  10        3.15       -1.83      1.83 o 
   0   6  10        2.31       -1.09      1.65 o 
   1   6  10        2.15        0.52      1.63 o 
   2   6  10        4.61       12.10      1.40 o 
   3   6  10        0.17        4.07      2.30 o 
  -1  -6  11       11.83       15.97      1.61 o 
   0  -6  11        6.28        3.21      1.47 o 
   1  -6  11       10.83       15.11      1.63 o 
   2  -6  11       14.11       17.59      6.76 o 
  -2  -5  11        3.93        5.25      1.52 o 
  -1  -5  11       96.10      101.63      2.80 o 
   0  -5  11        9.37       10.69      1.53 o 
   1  -5  11       78.11       79.13      2.47 o 
   2  -5  11        0.93        3.85      3.62 o 
   3  -5  11        0.47        8.45      2.13 o 
  -3  -4  11        1.53       -0.50      1.77 o 
  -2  -4  11        4.98        5.72      1.42 o 
  -1  -4  11       23.56       20.59      1.63 o 
   0  -4  11       53.78       58.68      1.96 o 
   1  -4  11      227.84      209.11      2.80 o 
   2  -4  11       66.01       51.31      2.31 o 
   3  -4  11       25.73       31.77      2.32 o 
   4  -4  11        2.61       12.90      2.04 o 
  -4  -3  11        0.00        4.76      1.56 o 
  -3  -3  11        3.48        6.15      1.76 o 
  -2  -3  11       47.32       45.04      1.40 o 
  -1  -3  11     1128.95     1073.76      6.33 o 
   0  -3  11      146.31      154.16      1.83 o 
   1  -3  11       62.89       68.18      2.13 o 
   2  -3  11        1.55       -0.24      1.63 o 
   3  -3  11        2.33        4.96      1.65 o 
   4  -3  11       16.28       17.37      2.31 o 
  -4  -2  11        0.62        7.81      1.78 o 
  -3  -2  11        0.06       -1.13      1.57 o 
  -2  -2  11       34.42       38.97      1.20 o 
  -1  -2  11      285.36      290.73      2.39 o 
   0  -2  11        0.80        1.15      0.65 o 
   1  -2  11       33.69       36.04      1.76 o 
   2  -2  11        0.14       -0.09      1.49 o 
   3  -2  11      105.42      107.78      2.96 o 
   4  -2  11       14.13       13.55      2.09 o 
  -4  -1  11        7.88       11.64      1.15 o 
  -3  -1  11        7.37        7.10      0.89 o 
  -2  -1  11       22.19       19.75      0.91 o 
  -1  -1  11       42.57       32.51      0.55 o 
   0  -1  11        0.20       -0.15      0.79 o 
   1  -1  11        4.89        8.85      1.71 o 
   2  -1  11       18.27       10.66      1.73 o 
   3  -1  11        9.74       12.95      1.70 o 
   4  -1  11      158.28      157.20      3.59 o 
   5  -1  11       84.21       83.39      2.98 o 
  -4   0  11        7.17        5.68      3.33 o 
  -3   0  11       42.90       47.39      1.85 o 
  -2   0  11      211.68      222.89      2.13 o 
  -1   0  11      161.09      142.77      1.25 o 
   0   0  11      426.67      447.64      2.75 o 
   1   0  11        1.92        5.37      0.82 o 
   2   0  11      123.96      127.88      2.67 o 
   3   0  11      263.10      264.55      2.75 o 
   4   0  11        0.62        3.81      1.14 o 
   5   0  11        0.37       -2.11      2.11 o 
  -4   1  11        0.08        0.24      1.01 o 
  -3   1  11      201.29      200.51      2.34 o 
  -2   1  11      127.31      118.99      1.82 o 
  -1   1  11       27.49       31.81      0.86 o 
   0   1  11       78.64       76.07      2.91 o 
   1   1  11       60.79       76.30      1.58 o 
   2   1  11       69.00       62.47      1.45 o 
   3   1  11       42.37       37.42      1.39 o 
   4   1  11        1.10        5.00      5.08 o 
   5   1  11        1.61        7.75      1.88 o 
  -4   2  11        0.83        2.64      1.30 o 
  -3   2  11        2.54        2.68      3.24 o 
  -2   2  11      261.26      264.70      2.41 o 
  -1   2  11       84.36       93.03      1.24 o 
   0   2  11       29.23       30.33      1.66 o 
   1   2  11       17.47       10.82      0.90 o 
   2   2  11        6.46        6.08      1.02 o 
   3   2  11        1.85        4.33      1.86 o 
   4   2  11        2.07        2.43      1.20 o 
   5   2  11        2.19        8.68      2.37 o 
  -4   3  11        1.01        4.81      1.46 o 
  -3   3  11        3.89        4.46      3.50 o 
  -2   3  11       61.49       57.17      1.52 o 
  -1   3  11       42.27       44.11      1.30 o 
   0   3  11        0.01       -0.92      1.37 o 
   1   3  11       13.59        8.39      1.12 o 
   2   3  11       77.21       77.46      2.72 o 
   3   3  11        9.33        9.76      1.31 o 
   4   3  11       12.28       12.22      2.27 o 
  -3   4  11        0.35       -1.12      1.12 o 
  -2   4  11       15.67       18.74      3.64 o 
  -1   4  11        2.98        3.10      1.56 o 
   0   4  11        6.79        8.41      1.47 o 
   1   4  11       39.32       36.79      1.29 o 
   2   4  11        1.19        0.94      1.02 o 
   3   4  11        0.59        3.41      1.75 o 
   4   4  11        7.10        0.65      1.98 o 
  -3   5  11        6.72        4.99      1.48 o 
  -2   5  11        0.23        5.51      2.15 o 
  -1   5  11        0.33       -1.74      1.74 o 
   0   5  11        3.31        1.66      1.53 o 
   1   5  11        0.52       -1.64      1.64 o 
   2   5  11        8.99        6.18      2.78 o 
   3   5  11        0.04       -1.94      1.94 o 
  -2   6  11        0.12       12.11      2.21 o 
  -1   6  11        5.71       -0.48      1.78 o 
   0   6  11        4.42        2.28      1.45 o 
   1   6  11        0.43       -0.80      1.93 o 
   2   6  11        8.42        9.77      4.41 o 
  -1  -6  12        6.05        9.00      1.97 o 
   0  -6  12        9.91        6.65      1.53 o 
   1  -6  12       13.67       28.29      1.97 o 
  -2  -5  12        5.79        1.82      1.54 o 
  -1  -5  12        7.29        9.93      1.59 o 
   0  -5  12       43.09       40.77      2.03 o 
   1  -5  12       74.06       74.25      5.18 o 
   2  -5  12       56.65       56.33      1.69 o 
   3  -5  12        3.28       15.15      2.12 o 
  -3  -4  12       21.18       21.21      2.14 o 
  -2  -4  12        5.41       10.17      1.54 o 
  -1  -4  12       51.43       46.52      1.91 o 
   0  -4  12       36.98       34.64      1.81 o 
   1  -4  12        2.11        2.81      0.92 o 
   2  -4  12       23.79       16.16      2.01 o 
   3  -4  12        2.66        8.69      2.10 o 
  -3  -3  12       15.37       20.04      2.10 o 
  -2  -3  12       10.55       10.75      2.77 o 
  -1  -3  12       98.29       90.98      2.13 o 
   0  -3  12      813.41      789.89     10.53 o 
   1  -3  12        1.90        0.39      1.44 o 
   2  -3  12       80.12       82.08      2.60 o 
   3  -3  12       11.14        8.70      1.94 o 
   4  -3  12        0.15        5.92      2.09 o 
  -4  -2  12        4.24       13.17      1.99 o 
  -3  -2  12       68.57       55.95      2.57 o 
  -2  -2  12      130.89      124.47      3.19 o 
  -1  -2  12        4.18        3.75      0.78 o 
   0  -2  12      252.94      241.22      1.99 o 
   1  -2  12      192.45      191.12      2.10 o 
   2  -2  12        0.08        1.70      1.59 o 
   3  -2  12        2.64        1.68      1.62 o 
   4  -2  12       14.66       14.28      1.89 o 
  -4  -1  12       14.80       16.99      4.96 o 
  -3  -1  12       93.79       79.77      1.61 o 
  -2  -1  12       24.08       19.41      0.98 o 
  -1  -1  12       67.81       69.95      1.08 o 
   0  -1  12      563.24      543.91      3.16 o 
   1  -1  12       32.66       29.43      1.31 o 
   2  -1  12       40.49       41.68      2.13 o 
   3  -1  12       40.67       40.59      2.12 o 
   4  -1  12       45.42       50.64      2.63 o 
   5  -1  12       10.77        4.86      1.92 o 
  -4   0  12        4.08        3.81      3.96 o 
  -3   0  12        6.64        6.07      1.64 o 
  -2   0  12       29.32       33.34      1.08 o 
  -1   0  12      125.67      123.66      1.25 o 
   0   0  12       64.40       65.50      1.38 o 
   1   0  12      126.41      140.36      3.12 o 
   2   0  12       15.29       13.75      1.62 o 
   3   0  12       39.76       37.47      1.50 o 
   4   0  12       78.26       71.45      1.94 o 
   5   0  12       13.97       10.33      1.73 o 
  -4   1  12       29.69       32.16      3.02 o 
  -3   1  12      127.30      131.65      2.73 o 
  -2   1  12       70.72       69.82      2.03 o 
  -1   1  12       23.35       22.70      0.80 o 
   0   1  12      247.84      247.23      2.26 o 
   1   1  12       14.85       13.62      1.64 o 
   2   1  12        8.42       11.39      1.13 o 
   3   1  12        0.14        0.28      1.08 o 
   4   1  12        9.10       10.05      3.79 o 
   5   1  12        1.20        2.84      2.31 o 
  -4   2  12        1.73        0.72      1.18 o 
  -3   2  12        4.05        5.16      1.08 o 
  -2   2  12       24.19       20.47      0.90 o 
  -1   2  12       41.67       40.12      1.04 o 
   0   2  12       57.36       58.62      2.00 o 
   1   2  12       65.12       51.57      1.25 o 
   2   2  12        3.15        2.50      0.93 o 
   3   2  12        2.41        2.41      1.12 o 
   4   2  12       11.29        8.17      1.41 o 
   5   2  12        4.74       -0.27      1.74 o 
  -3   3  12        3.25        3.64      1.72 o 
  -2   3  12        0.82        1.02      1.02 o 
  -1   3  12        3.56        5.94      1.07 o 
   0   3  12       37.72       32.41      1.83 o 
   1   3  12        4.62        3.33      0.84 o 
   2   3  12        0.86        2.39      1.01 o 
   3   3  12        7.44        6.86      1.45 o 
   4   3  12        1.32       -1.66      2.02 o 
  -3   4  12        8.08        5.14      3.90 o 
  -2   4  12        2.48        3.26      1.20 o 
  -1   4  12        3.49        4.62      1.61 o 
   0   4  12       30.28       29.17      1.96 o 
   1   4  12       16.97       18.32      1.87 o 
   2   4  12        0.26        0.22      1.10 o 
   3   4  12        1.36        0.65      2.74 o 
   4   4  12        0.19        7.44      2.32 o 
  -2   5  12        0.17        4.21      1.20 o 
  -1   5  12        4.05        2.46      1.50 o 
   0   5  12        0.02       -1.59      1.59 o 
   1   5  12        0.03        0.24      1.79 o 
   2   5  12        0.01        1.21      1.92 o 
  -1   6  12        0.03       -1.87      1.87 o 
   0   6  12        0.01        3.33      1.71 o 
   2   6  12        1.64        9.93      2.08 o 
   0  -6  13        5.13        2.20      1.31 o 
  -2  -5  13        8.33        5.39      1.48 o 
  -1  -5  13       38.80       42.57      2.19 o 
   0  -5  13        1.20        0.47      1.18 o 
   1  -5  13        3.76       11.40      4.71 o 
   2  -5  13        5.95       14.28      9.11 o 
  -3  -4  13        4.42       14.63      2.25 o 
  -2  -4  13       80.71       79.75      2.98 o 
  -1  -4  13       20.54       18.91      1.57 o 
   0  -4  13       20.31       21.16      1.59 o 
   1  -4  13       14.88       16.87      2.63 o 
   2  -4  13       95.78       92.45      2.92 o 
   3  -4  13       22.94       24.17      2.54 o 
  -3  -3  13       48.42       53.11      2.80 o 
  -2  -3  13        0.73       -1.03      1.80 o 
  -1  -3  13      101.05      106.27      2.88 o 
   0  -3  13      406.85      404.49      3.67 o 
   1  -3  13      127.58      128.60      2.86 o 
   2  -3  13      169.01      167.23      3.53 o 
   3  -3  13        2.77        3.53      1.92 o 
   4  -3  13        1.98       -0.42      1.69 o 
  -4  -2  13       12.40       17.50      2.09 o 
  -3  -2  13       42.94       44.97      2.53 o 
  -2  -2  13       41.52       52.08      2.43 o 
  -1  -2  13        0.08        0.24      0.84 o 
   0  -2  13      213.09      207.17      1.74 o 
   1  -2  13      182.00      191.60      2.24 o 
   2  -2  13       12.36        9.17      1.76 o 
   3  -2  13        1.63        1.96      1.68 o 
   4  -2  13        0.35        3.90      2.02 o 
  -4  -1  13        6.68        9.37      1.25 o 
  -3  -1  13        0.19       -0.12      1.73 o 
  -2  -1  13       26.76       19.53      2.04 o 
  -1  -1  13        8.22        5.31      1.60 o 
   0  -1  13       55.61       50.12      1.74 o 
   1  -1  13        5.05        4.86      0.87 o 
   2  -1  13      170.34      168.70      3.30 o 
   3  -1  13       14.50       13.29      1.84 o 
   4  -1  13        0.40       -0.40      1.88 o 
  -4   0  13       51.97       59.18      3.22 o 
  -3   0  13       12.10       13.07      5.02 o 
  -2   0  13       90.90       80.89      1.46 o 
  -1   0  13        0.38        0.11      0.66 o 
   0   0  13      143.32      142.94      1.84 o 
   1   0  13      222.53      237.45      3.12 o 
   2   0  13       46.48       44.65      2.09 o 
   3   0  13      120.30      114.67      2.97 o 
   4   0  13       24.72       20.50      2.16 o 
   5   0  13       10.70       15.15      2.14 o 
  -4   1  13       14.88       15.86      1.13 o 
  -3   1  13        0.75        2.63      2.70 o 
  -2   1  13        0.81        0.32      1.35 o 
  -1   1  13        8.75        9.17      0.87 o 
   0   1  13        6.53        3.65      0.97 o 
   1   1  13        4.26        1.64      0.87 o 
   2   1  13       48.40       47.57      1.89 o 
   3   1  13        8.95       10.38      1.24 o 
   4   1  13        1.68        2.20      1.20 o 
   5   1  13        7.94       18.96      2.18 o 
  -4   2  13       19.27       23.85      1.61 o 
  -3   2  13       16.24       14.69      6.48 o 
  -2   2  13        4.57        4.28      1.22 o 
  -1   2  13       14.81       23.74      1.42 o 
   0   2  13       12.08       14.36      1.63 o 
   1   2  13      263.22      258.44      2.35 o 
   2   2  13       30.70       30.10      3.07 o 
   3   2  13        0.53       -1.04      1.04 o 
   4   2  13       16.57       19.39      1.53 o 
  -3   3  13        1.60       -0.79      1.44 o 
  -2   3  13       31.57       27.16      2.41 o 
  -1   3  13      111.95      102.84      1.80 o 
   0   3  13       61.56       57.69      2.30 o 
   1   3  13       14.85       16.44      1.05 o 
   2   3  13       13.86       19.00      1.31 o 
   3   3  13        5.23        2.42      1.13 o 
   4   3  13        0.20       -0.22      2.05 o 
  -3   4  13        4.83        3.54      1.01 o 
  -2   4  13        8.81        9.68      2.70 o 
  -1   4  13       73.56       82.09      2.64 o 
   0   4  13       41.54       41.99      2.17 o 
   1   4  13       11.42       11.60      1.85 o 
   2   4  13        4.68        5.58      2.43 o 
   3   4  13        4.84        0.44      1.24 o 
   4   4  13        2.41        0.99      2.18 o 
  -2   5  13        1.84        8.99      1.35 o 
  -1   5  13        0.27       -0.69      1.68 o 
   0   5  13        0.79       -1.65      1.65 o 
   1   5  13        0.44        1.47      1.85 o 
   2   5  13        0.09       -0.45      1.79 o 
   3   5  13        0.27       -1.70      1.70 o 
  -1   6  13        0.81        6.93      1.73 o 
   0   6  13        0.34        3.50      1.96 o 
   1   6  13        0.90       -1.86      1.86 o 
   2   6  13        3.02        0.00      1.81 o 
  -1  -5  14       47.04       46.21      2.20 o 
   0  -5  14        0.95        1.37      1.31 o 
   1  -5  14        8.21       13.71      1.42 o 
   2  -5  14       14.11       15.85      1.25 o 
  -2  -4  14       28.34       25.21      2.42 o 
   0  -4  14      198.59      192.49      3.40 o 
   1  -4  14        1.04       -0.79      1.01 o 
   2  -4  14       20.63       18.65      1.88 o 
   3  -4  14       21.10       24.95      2.49 o 
  -3  -3  14        6.39       10.90      2.02 o 
  -2  -3  14        0.02       -1.72      1.72 o 
  -1  -3  14       81.85       81.15      3.91 o 
   0  -3  14        8.83        8.71      1.03 o 
   1  -3  14       19.59       14.42      1.62 o 
   2  -3  14      102.74       92.75      2.94 o 
   3  -3  14        5.99       -1.38      1.99 o 
   4  -3  14       22.22       22.63      2.36 o 
  -3  -2  14        0.04       -1.24      1.65 o 
  -2  -2  14       29.65       29.82      2.21 o 
  -1  -2  14      111.33      104.50      2.84 o 
   0  -2  14      785.56      769.92      3.29 o 
   1  -2  14       43.44       41.26      1.34 o 
   2  -2  14        6.99        9.16      1.86 o 
   3  -2  14       13.47       15.23      1.92 o 
   4  -2  14        7.82        8.39      2.11 o 
  -4  -1  14       21.13       19.63      1.88 o 
  -3  -1  14        1.87        6.97      2.00 o 
  -2  -1  14        1.15        1.25      1.71 o 
  -1  -1  14      143.29      152.01      3.27 o 
   0  -1  14       63.40       62.85      1.46 o 
   1  -1  14        6.71        9.50      1.00 o 
   2  -1  14       19.23       26.64      2.04 o 
   4  -1  14       27.05       28.49      2.40 o 
  -4   0  14        2.26        6.44      0.96 o 
  -3   0  14        1.78        5.53      0.91 o 
  -2   0  14       51.43       41.83      1.67 o 
  -1   0  14        5.35        5.90      0.72 o 
   0   0  14        0.47        2.61      0.96 o 
   1   0  14        3.78        8.22      0.97 o 
   2   0  14       12.67       16.50      1.80 o 
   3   0  14       45.93       48.83      2.47 o 
   4   0  14        2.69        5.26      1.80 o 
  -4   1  14        3.60        2.29      0.93 o 
  -3   1  14       17.80       19.11      4.65 o 
  -2   1  14       12.16       13.75      1.13 o 
  -1   1  14      214.55      206.50      3.35 o 
   0   1  14        5.03        6.87      1.01 o 
   1   1  14       37.49       40.91      2.39 o 
   2   1  14        4.99        9.20      2.75 o 
   3   1  14       39.14       41.04      4.23 o 
   4   1  14       19.63       19.69      4.06 o 
  -3   2  14        0.37        1.03      3.62 o 
  -2   2  14       77.43       71.38      1.75 o 
  -1   2  14       55.24       64.23      1.25 o 
   0   2  14        5.17        6.42      1.46 o 
   1   2  14        7.81        9.05      1.06 o 
   2   2  14        9.27        9.62      1.11 o 
   3   2  14        5.97        5.68      1.32 o 
   4   2  14        0.01        1.47      1.19 o 
  -3   3  14        8.72       10.31      1.73 o 
  -2   3  14        3.89        2.34      1.56 o 
  -1   3  14       95.19      100.55      2.69 o 
   0   3  14        9.05       15.72      1.84 o 
   1   3  14        2.40        0.57      1.46 o 
   2   3  14        1.50        4.46      1.03 o 
   3   3  14        0.06        1.17      1.82 o 
   4   3  14        1.72        6.25      1.25 o 
  -3   4  14        0.05       -0.90      0.90 o 
  -2   4  14        0.67        3.12      1.77 o 
  -1   4  14        6.19        8.63      1.81 o 
   0   4  14       23.30       27.74      2.10 o 
   1   4  14        1.55        5.79      1.65 o 
   2   4  14        5.16        6.70      2.38 o 
   3   4  14        6.55        5.52      4.45 o 
  -2   5  14        0.01        7.69      1.96 o 
  -1   5  14        0.44        2.39      1.78 o 
   0   5  14        1.16        3.90      1.71 o 
   1   5  14        1.47        6.79      2.02 o 
   2   5  14        4.73        7.82      1.92 o 
   3   5  14        0.02        2.10      2.05 o 
   1   6  14        1.41        3.13      2.10 o 
  -1  -5  15        0.68       -1.35      1.35 o 
   0  -5  15        2.31       -0.35      1.39 o 
   1  -5  15       38.12       43.69      2.07 o 
   2  -5  15        0.57       11.03      7.63 o 
  -2  -4  15       25.92       19.39      2.35 o 
  -1  -4  15       14.91       15.80      5.08 o 
   0  -4  15       56.74       60.41      2.28 o 
   1  -4  15       21.41       24.41      1.43 o 
   2  -4  15       62.76       60.64      2.58 o 
   3  -4  15       15.44       25.38      2.58 o 
  -3  -3  15        2.44        2.03      1.83 o 
  -2  -3  15       34.06       35.36      2.30 o 
  -1  -3  15       22.68       18.71      1.10 o 
   0  -3  15        7.41        8.26      1.80 o 
   1  -3  15       54.46       55.81      1.56 o 
   2  -3  15       13.36       11.14      1.99 o 
   3  -3  15        5.27        7.82      2.04 o 
  -3  -2  15        7.27        2.48      1.84 o 
  -2  -2  15       43.17       47.53      2.63 o 
  -1  -2  15      115.41      111.14      3.08 o 
   0  -2  15       79.93       78.54      1.77 o 
   1  -2  15      167.84      163.16      2.19 o 
   2  -2  15       10.44       11.96      1.78 o 
   3  -2  15       52.61       49.44      2.43 o 
   4  -2  15       23.96       21.41      2.34 o 
  -3  -1  15        2.89       -0.77      1.81 o 
  -2  -1  15       45.54       41.17      2.48 o 
  -1  -1  15      120.22      121.88      3.12 o 
   0  -1  15        8.51        9.86      3.23 o 
   1  -1  15      355.07      349.35      2.92 o 
   2  -1  15       33.42       26.38      1.99 o 
   3  -1  15        8.37        7.16      2.06 o 
   4  -1  15        2.40        8.32      2.15 o 
  -3   0  15       22.13       25.27      1.22 o 
  -2   0  15       40.25       41.32      3.39 o 
  -1   0  15       21.16       23.07      1.61 o 
   0   0  15      105.85      109.06      1.84 o 
   1   0  15      124.41      131.29      1.93 o 
   2   0  15        0.16        2.75      1.56 o 
   3   0  15       23.67       28.77      2.16 o 
   4   0  15       27.94       26.84      2.52 o 
  -3   1  15        2.73        3.75      5.23 o 
  -2   1  15        2.80        2.56      1.51 o 
  -1   1  15       23.21       24.95      0.95 o 
   0   1  15       10.74       12.88      1.11 o 
   1   1  15       64.14       59.40      1.47 o 
   2   1  15       23.23       22.42      1.29 o 
   3   1  15       18.56       19.89      1.30 o 
   4   1  15        7.12        6.69      1.40 o 
  -3   2  15       22.75       27.01      3.37 o 
  -2   2  15       87.31       94.53      2.82 o 
  -1   2  15       23.19       30.47      1.07 o 
   0   2  15       31.69       27.48      1.88 o 
   1   2  15        8.00        6.67      1.76 o 
   2   2  15        1.22       -1.06      1.06 o 
   3   2  15        3.06        7.53      2.28 o 
   4   2  15        3.34        4.16      2.65 o 
  -3   3  15        0.36        0.11      1.84 o 
  -2   3  15        0.43        0.04      1.47 o 
  -1   3  15        0.50        1.24      1.54 o 
   0   3  15        0.06       -1.62      1.66 o 
   1   3  15       24.85       23.12      2.13 o 
   2   3  15       11.15       12.18      3.59 o 
   3   3  15        2.09        5.35      1.38 o 
   4   3  15        3.36        2.33      3.62 o 
  -2   4  15        0.11        2.98      1.70 o 
  -1   4  15        6.05        5.01      1.85 o 
   0   4  15       23.00       22.55      2.16 o 
   1   4  15       11.73        8.95      1.74 o 
   2   4  15       11.10       12.30      1.95 o 
   3   4  15        0.05        1.59      2.76 o 
  -1   5  15        0.17        4.56      1.61 o 
   0   5  15        1.51        0.58      1.96 o 
   1   5  15        2.69        0.67      2.01 o 
   2   5  15        0.94        2.70      2.04 o 
   0  -5  16        0.24        0.11      1.00 o 
   1  -5  16        2.30        8.59      1.57 o 
  -2  -4  16       36.15       42.69      2.55 o 
  -1  -4  16       25.53       27.68      2.60 o 
   0  -4  16       19.51       22.22      1.35 o 
   1  -4  16        0.84        3.10      0.97 o 
   2  -4  16       10.30       21.84      2.08 o 
  -2  -3  16        0.14       -1.70      1.70 o 
  -1  -3  16       62.01       59.58      2.65 o 
   0  -3  16       32.44       30.04      1.26 o 
   1  -3  16       63.22       55.34      2.92 o 
   2  -3  16       15.25       17.93      1.89 o 
   3  -3  16       57.61       63.54      3.00 o 
  -3  -2  16       40.39       44.45      2.50 o 
  -2  -2  16       42.93       51.03      2.72 o 
  -1  -2  16        2.77        0.09      1.67 o 
   0  -2  16      193.58      186.40      4.26 o 
   1  -2  16      158.95      161.74      3.28 o 
   2  -2  16       82.72       81.77      2.94 o 
   3  -2  16       25.27       26.53      2.34 o 
   4  -2  16       11.80       14.16      2.01 o 
  -3  -1  16       61.48       49.70      2.57 o 
  -2  -1  16       45.35       32.72      2.27 o 
  -1  -1  16       14.12       14.61      1.98 o 
   0  -1  16        1.74        4.93      1.09 o 
   1  -1  16      265.40      273.73      6.88 o 
   2  -1  16       80.48       89.93      2.88 o 
   3  -1  16        0.86       -1.43      1.77 o 
   4  -1  16        8.81       14.46      2.01 o 
  -3   0  16        0.02       -1.63      1.63 o 
  -2   0  16        2.51       -0.16      1.71 o 
  -1   0  16       23.62       22.25      1.36 o 
   0   0  16        5.08        8.57      1.61 o 
   1   0  16       89.71       84.45      1.70 o 
   2   0  16        3.26        5.90      1.79 o 
   3   0  16        0.12        3.22      1.76 o 
   4   0  16        4.91        3.93      1.86 o 
  -3   1  16       56.03       59.65      3.00 o 
  -2   1  16        0.75       -0.83      1.22 o 
  -1   1  16       39.95       38.88      1.07 o 
   0   1  16        7.22       10.97      1.77 o 
   1   1  16       21.91       24.35      1.96 o 
   2   1  16        7.15        6.49      1.97 o 
   3   1  16       17.00       16.38      1.40 o 
   4   1  16       46.42       42.02      3.32 o 
  -3   2  16       17.18       19.76      1.95 o 
  -2   2  16        5.31        6.98      1.84 o 
  -1   2  16        6.32        2.95      1.10 o 
   0   2  16        0.03       -1.33      1.64 o 
   1   2  16        5.20        9.39      1.72 o 
   2   2  16        7.37        5.84      2.09 o 
   3   2  16        1.79        3.18      1.31 o 
   4   2  16        0.53        5.34      1.33 o 
  -3   3  16       11.83       14.58      2.02 o 
  -2   3  16        0.56        2.20      1.63 o 
  -1   3  16        0.24        2.96      1.53 o 
   0   3  16        4.07        7.99      1.72 o 
   1   3  16        2.53        4.92      1.90 o 
   2   3  16       25.23       27.68      1.47 o 
   3   3  16        7.85       10.14      1.28 o 
   4   3  16        0.21        4.86      1.50 o 
  -2   4  16        0.70       -0.30      1.62 o 
  -1   4  16        6.70        1.84      1.56 o 
   0   4  16       44.36       47.59      2.67 o 
   1   4  16        8.30        9.22      1.90 o 
   2   4  16        0.56        0.29      2.12 o 
   3   4  16        6.20        9.87      7.11 o 
  -1   5  16        1.76        0.15      2.23 o 
   0   5  16       26.97       23.67      2.46 o 
   1   5  16       12.44       16.95      2.42 o 
   2   5  16        0.63        4.42      1.89 o 
  -1  -4  17       21.66       17.05      2.70 o 
   0  -4  17       50.49       52.17      6.16 o 
   1  -4  17        0.28        5.30      1.34 o 
   2  -4  17        1.06        9.60      2.20 o 
  -2  -3  17       16.14       11.74      2.08 o 
  -1  -3  17       53.56       49.86      2.70 o 
   0  -3  17       15.03       15.08      1.98 o 
   1  -3  17       60.45       67.62      2.36 o 
   2  -3  17        5.91        0.00      1.86 o 
   3  -3  17       22.83       29.37      2.26 o 
  -3  -2  17        3.85        9.00      2.42 o 
  -2  -2  17       21.52       21.01      2.25 o 
  -1  -2  17       40.12       40.56      2.35 o 
   0  -2  17      129.13      137.05      2.05 o 
   1  -2  17        4.16        1.81      1.47 o 
   2  -2  17        3.98        1.18      1.70 o 
   3  -2  17       18.11       21.12      2.10 o 
  -3  -1  17        4.15       11.45      2.02 o 
  -2  -1  17        6.77       12.95      2.28 o 
  -1  -1  17       21.50       26.78      2.14 o 
   0  -1  17       71.84       73.41      1.72 o 
   1  -1  17      107.31      105.69      1.94 o 
   2  -1  17       19.41       14.80      2.01 o 
   3  -1  17       22.54       22.40      2.23 o 
   4  -1  17        2.65        4.79      2.28 o 
  -3   0  17        7.41        3.04      1.78 o 
  -2   0  17       13.18       13.97      2.03 o 
  -1   0  17        4.61        2.89      1.85 o 
   0   0  17       35.83       30.72      1.35 o 
   1   0  17        3.27        4.64      1.09 o 
   2   0  17        0.23        0.83      1.84 o 
   3   0  17        8.33       12.57      2.01 o 
   4   0  17        0.82       -2.19      2.19 o 
  -3   1  17        3.76        3.41      2.87 o 
  -2   1  17        3.59        3.47      2.72 o 
  -1   1  17       24.14       20.10      0.95 o 
   0   1  17        1.13        2.64      1.10 o 
   1   1  17        3.17        3.86      1.08 o 
   2   1  17        0.05       -1.32      1.91 o 
   3   1  17       29.73       33.42      2.53 o 
   4   1  17        6.62        1.47      1.80 o 
  -3   2  17        0.16        2.42      4.50 o 
  -2   2  17       13.92       11.54      1.41 o 
  -1   2  17        0.15        1.66      1.18 o 
   0   2  17       26.34       25.29      2.14 o 
   1   2  17        0.50        1.95      1.83 o 
   2   2  17        5.46        2.80      1.19 o 
   3   2  17        0.01        1.43      1.39 o 
   4   2  17        3.61        7.79      2.01 o 
  -2   3  17        0.01        3.31      1.78 o 
  -1   3  17       22.27       28.59      2.21 o 
   0   3  17        9.47       16.62      2.04 o 
   1   3  17        4.34        5.17      2.07 o 
   2   3  17        0.33       -1.19      1.91 o 
   3   3  17        0.27       -1.28      1.28 o 
  -2   4  17        5.34        6.42      1.95 o 
  -1   4  17        2.67       -1.93      1.93 o 
   0   4  17        5.85        6.07      1.89 o 
   1   4  17        1.49        6.58      1.95 o 
   2   4  17        3.18        3.13      1.83 o 
   3   4  17        0.90       12.81      7.24 o 
   0   5  17        0.03        0.57      1.84 o 
   1   5  17        2.81        7.24      2.33 o 
   2   5  17        0.50       -0.69      2.34 o 
  -1  -4  18        3.39        3.27      2.20 o 
   0  -4  18       15.17       11.56      4.37 o 
   1  -4  18       14.17       17.92      1.54 o 
  -2  -3  18       25.88       31.24      2.46 o 
  -1  -3  18       67.39       74.51      3.16 o 
   0  -3  18        4.38        2.51      0.89 o 
   1  -3  18       65.48       69.77      2.57 o 
  -2  -2  18        2.35        8.05      1.88 o 
  -1  -2  18        4.19        7.71      1.80 o 
   0  -2  18       37.93       35.19      2.33 o 
   1  -2  18        5.56        4.20      1.48 o 
   2  -2  18        4.62        3.80      1.70 o 
   3  -2  18        1.96        5.96      2.39 o 
  -2  -1  18       14.49       11.22      1.99 o 
  -1  -1  18      118.77      120.99      3.32 o 
   0  -1  18       54.60       56.34      1.65 o 
   1  -1  18        5.06        8.18      1.89 o 
   2  -1  18        4.65        5.83      1.86 o 
   3  -1  18        1.56       -2.11      2.11 o 
  -3   0  18        5.44        9.39      2.02 o 
  -2   0  18        5.66        9.67      1.91 o 
  -1   0  18        5.16        4.39      2.01 o 
   0   0  18       47.34       48.14      1.84 o 
   1   0  18       54.74       54.64      2.54 o 
   2   0  18      129.57      125.96      3.30 o 
   3   0  18       22.01       24.64      2.26 o 
   4   0  18        1.95       -2.25      2.25 o 
  -3   1  18        0.16        1.22      2.68 o 
  -2   1  18        6.10        8.57      1.30 o 
  -1   1  18       10.32       18.97      2.27 o 
   0   1  18        1.17       -1.17      1.17 o 
   1   1  18       30.29       27.76      2.12 o 
   2   1  18       42.51       53.63      2.57 o 
   3   1  18       10.72       12.26      2.12 o 
   4   1  18        7.65        1.90      1.85 o 
  -2   2  18        8.05       10.05      1.42 o 
  -1   2  18        3.10        7.08      1.32 o 
   0   2  18        9.69       15.87      2.05 o 
   1   2  18        0.23        1.62      1.80 o 
   2   2  18        8.20        5.95      1.78 o 
   3   2  18        6.30        2.63      1.38 o 
  -2   3  18        5.37        6.15      1.64 o 
  -1   3  18       25.90       38.86      2.36 o 
   0   3  18        0.33        2.56      1.97 o 
   1   3  18        4.10        5.85      2.01 o 
   2   3  18        0.01        1.63      1.78 o 
   3   3  18        1.66       -1.44      1.44 o 
  -1   4  18        0.12        0.50      1.70 o 
   0   4  18        1.59        3.01      1.81 o 
   1   4  18        2.36       -1.60      2.13 o 
   2   4  18        2.35        3.59      2.19 o 
  -1  -3  19       27.42       23.56      2.44 o 
   0  -3  19        9.61       14.79      1.97 o 
   1  -3  19       21.53       23.14      1.31 o 
  -2  -2  19       16.87       19.83      2.40 o 
  -1  -2  19        0.21       -1.72      1.72 o 
   0  -2  19       32.65       32.34      2.24 o 
   1  -2  19       14.38        8.47      1.84 o 
   2  -2  19       56.15       43.49      2.50 o 
   3  -2  19        0.08        9.07      2.32 o 
  -2  -1  19       36.84       34.50      2.82 o 
  -1  -1  19        1.79        4.50      2.11 o 
   0  -1  19        0.20        2.37      2.05 o 
   1  -1  19       52.53       52.97      2.35 o 
   2  -1  19       66.67       64.53      2.69 o 
   3  -1  19        6.80        2.40      2.33 o 
  -2   0  19       40.62       34.55      2.41 o 
  -1   0  19       37.06       40.69      2.48 o 
   0   0  19       14.60       15.46      1.42 o 
   1   0  19        2.03        3.00      2.01 o 
   2   0  19       82.09       97.24      3.21 o 
   3   0  19       10.90       16.93      2.31 o 
  -2   1  19        1.20        1.45      2.02 o 
  -1   1  19        4.92        7.05      1.96 o 
   0   1  19        4.27        6.64      2.19 o 
   1   1  19        8.72       14.69      1.88 o 
   2   1  19       11.58       14.99      2.26 o 
   3   1  19        9.39       10.40      2.29 o 
  -2   2  19       14.78       24.83      4.11 o 
  -1   2  19        1.88        3.82      1.24 o 
   0   2  19       21.74       25.19      2.26 o 
   1   2  19        5.00        6.99      1.88 o 
   2   2  19        0.03        3.35      1.84 o 
   3   2  19        0.41       -1.12      1.87 o 
  -1   3  19        0.97        8.31      1.93 o 
   0   3  19        7.45        3.18      2.04 o 
   1   3  19        0.01        2.43      1.81 o 
   2   3  19        0.07        3.67      2.20 o 
   3   3  19        0.51        2.81      1.40 o 
   0   4  19        0.01       10.79      2.30 o 
   1   4  19        0.02       -1.53      2.25 o 
   2   4  19        0.26       -0.06      2.25 o 
   0  -3  20       40.19       45.72      2.73 o 
   1  -3  20       10.99       14.10      1.64 o 
  -1  -2  20       45.21       45.62      2.54 o 
   0  -2  20       18.29       24.55      1.94 o 
   2  -2  20       10.61        7.97      1.93 o 
  -2  -1  20        7.91        0.83      1.97 o 
  -1  -1  20       10.99        6.50      1.90 o 
   0  -1  20       47.72       40.67      2.44 o 
   1  -1  20       51.85       51.79      2.59 o 
   2  -1  20        4.12        6.11      2.26 o 
   3  -1  20        3.25       -1.26      2.31 o 
  -2   0  20        0.19       -1.92      1.92 o 
  -1   0  20       15.97       19.55      2.10 o 
   0   0  20        0.21       -1.11      1.74 o 
   1   0  20        3.19        7.21      2.10 o 
   2   0  20        4.81       11.71      2.23 o 
   3   0  20        0.08        2.37      2.33 o 
  -2   1  20        5.27        6.82      1.63 o 
  -1   1  20        5.07        5.53      2.05 o 
   0   1  20        0.52        0.26      1.62 o 
   1   1  20        0.37       -1.92      2.08 o 
   2   1  20        2.37       -2.24      2.24 o 
   3   1  20        8.63       11.42      2.37 o 
  -1   2  20        1.33        5.95      1.74 o 
   0   2  20        0.72       -0.21      1.96 o 
   1   2  20        0.90        1.57      2.22 o 
   2   2  20        0.00       -2.03      2.03 o 
   3   2  20        0.58        1.35      2.45 o 
  -1   3  20        1.58       -0.27      1.78 o 
   0   3  20        0.10       -1.93      1.93 o 
   1   3  20        1.57       -2.28      2.28 o 
   2   3  20        0.00       -1.67      2.33 o 
   0   4  20        4.59        6.62      2.40 o 
   1   4  20        0.74        8.24      2.32 o 
  -1  -2  21       34.73       49.40      2.94 o 
   0  -2  21       73.41       76.70      2.93 o 
   1  -2  21        2.10       -1.75      1.75 o 
   2  -2  21       13.16        8.82      1.86 o 
  -1  -1  21        9.92       11.95      2.44 o 
   0  -1  21        0.01        1.35      1.99 o 
   1  -1  21        5.43       -1.97      1.97 o 
   2  -1  21        0.00        9.13      2.28 o 
  -1   0  21       23.50       17.02      2.32 o 
   0   0  21       62.35       69.99      1.95 o 
   1   0  21        5.93        4.91      2.09 o 
   2   0  21        3.46       12.05      2.21 o 
  -1   1  21        7.62        4.44      2.16 o 
   0   1  21        0.31        2.24      1.25 o 
   1   1  21        2.95        7.82      2.28 o 
   2   1  21       19.34       19.02      2.69 o 
  -1   2  21        2.38       -1.29      1.29 o 
   0   2  21        0.19        7.16      2.31 o 
   1   2  21        6.65        0.40      1.89 o 
   2   2  21        6.41        0.60      2.29 o 
   0   3  21        0.04        4.56      2.22 o 
   1   3  21        1.59        5.21      2.45 o 
   0  -1  22        0.02       -1.79      1.79 o 
   1  -1  22       15.91       16.31      2.06 o 
  -1   0  22        2.77        5.92      2.40 o 
   0   0  22        0.01        5.57      1.96 o 
   1   0  22        0.37        8.56      2.21 o 
   2   0  22       11.34        8.02      2.38 o 
  -1   1  22       12.28       19.68      2.55 o 
   0   1  22        8.82       15.42     10.01 o 
   1   1  22        7.92        5.59      2.05 o 
   2   1  22        1.11        9.43      2.59 o 
   1   2  22        1.10        4.33      2.35 o 
                                                 
